# Supplementary material for: Effects of porous structure and oxygen functionalities on electrochemical synthesis of hydrogen peroxide on ordered mesoporous carbon
Source: Commun Chem. 2024 May 13;7:111. doi: 10.1038/s42004-024-01194-3 (PMC11091080; doi:10.1038/s42004-024-01194-3)
Supplement: Supplementary file 3 — Supplementary Data [file 42004_2024_1194_MOESM3_ESM.xlsx]

## Sheet: Figure 3
Figure 3a													Figure 3b
Relative Pressure (p/p°)	Quantity Adsorbed (cm³/g STP)	Relative Pressure (p/p°)	Quantity Adsorbed (cm³/g STP)	Relative Pressure (p/p°)	Quantity Adsorbed (cm³/g STP)	Relative Pressure (p/p°)	Quantity Adsorbed (cm³/g STP)	Relative Pressure (p/p°)					Pore Width (Å)	Pore Volume (cm³/g)	Pore Width (Å)	Pore Volume (cm³/g)	Pore Width (Å)	Pore Volume (cm³/g)	Pore Width (Å)
0.0102	43.6989	0.00957	315.307	4.48432e-07	1.5152	2.80796e-07	1.51535	9.94737e-07	Quantity Adsorbed (cm³/g STP)				868.638	0.00415	1828.65	0.32638	2070.07	0.15279	1649.78	Pore Volume (cm³/g)
0.03065	46.3502	0.02929	356.161	3.73105e-07	3.03402	2.33016e-07	3.03259	8.72478e-07	3.02684				375.914	0.01311	1086.68	0.30421	1214.43	0.13092	1031.54	0.3971
0.06815	47.5935	0.0574	388.382	3.84736e-07	4.55203	1.94864e-07	4.55007	7.88454e-07	4.54347				255.114	0.02128	751.767	0.27297	812.554	0.12538	728.116	0.36282
0.08111	47.8702	0.08225	408.013	3.62984e-07	6.07011	1.84503e-07	6.06689	7.48062e-07	6.0598				217.694	0.02139	465.388	0.25089	466.347	0.10572	452.771	0.29594
0.10137	48.1659	0.10037	419.258	3.6199e-07	7.58808	1.81055e-07	7.58333	7.41749e-07	7.57576				186.079	0.02192	312.452	0.23328	308.774	0.09201	306.123	0.2226
0.12136	48.352	0.12167	429.952	3.56407e-07	9.10637	1.78416e-07	9.09965	7.36274e-07	9.0917				154.602	0.02455	230.644	0.23687	228.997	0.08398	228.735	0.17796
0.14142	48.4715	0.14325	438.723	3.46181e-07	10.6238	1.74026e-07	10.6161	7.42271e-07	10.6077				132.118	0.02663	182.242	0.26169	181.845	0.07955	181.977	0.17487
0.16123	48.5707	0.16526	445.885	3.41903e-07	12.1422	1.82283e-07	12.1336	7.23368e-07	12.1241				115.215	0.03036	151.077	0.28858	154.88	0.08071	149.664	0.22209
0.1811	48.6246	0.18747	451.7	3.59598e-07	13.6597	1.79862e-07	13.6504	7.56612e-07	13.6393				96.1368	0.03722	126.907	0.33829	136.341	0.08328	127.031	0.30229
0.20103	48.6804	0.20843	456.142	3.51212e-07	15.1779	1.85641e-07	15.1667	7.59825e-07	15.1546				79.5498	0.04896	111.641	0.40526	114.483	0.08998	110.642	0.41769
0.25004	48.6356	0.25113	462.915	3.66506e-07	16.6964	1.94814e-07	16.6835	7.88605e-07	16.6701				67.591	0.06433	95.2351	0.47406	92.3454	0.09612	92.0596	0.5023
0.29968	48.5389	0.3042	468.608	4.05315e-07	18.2137	2.04533e-07	18.2005	8.14513e-07	18.1858				58.5726	0.07802	76.9069	0.56654	76.046	0.10591	76.382	0.56933
0.36936	48.2957	0.34734	471.859	4.11035e-07	19.7308	2.13989e-07	19.7181	8.68545e-07	19.7005				51.5044	0.15489	64.845	0.69366	64.4353	0.11315	64.8033	0.75459
0.41962	48.1018	0.39744	474.914	4.64974e-07	21.2479	2.19021e-07	21.2348	9.37193e-07	21.2158				45.9631	0.60527	55.6974	0.84009	55.7054	0.12485	55.8481	1.01458
0.46947	47.8631	0.44833	477.419	4.7373e-07	22.7652	2.28596e-07	22.7519	1.0181e-06	22.7294				40.9365	0.54056	48.946	0.83976	48.8779	0.1326	48.9745	1.11613
0.51937	47.5728	0.49805	479.554	5.38713e-07	24.2823	2.37754e-07	24.2691	1.13536e-06	24.2431				36.6617	0.1848	43.3104	0.73902	43.346	0.1399	43.2279	1.02642
0.56943	47.2784	0.54818	481.462	5.96226e-07	25.7992	2.47387e-07	25.7859	1.27715e-06	25.756				32.6237	0.25072	38.8337	0.65154	38.7585	0.15238	38.9532	0.89294
0.61914	46.9736	0.59809	483.151	6.83597e-07	27.3149	2.63588e-07	27.3023	1.46826e-06	27.2688				29.7485	0.35425	34.8479	0.56694	34.8469	0.16221	34.9926	0.77463
0.66908	46.6594	0.64775	484.792	7.75554e-07	28.8307	2.77146e-07	28.8183	1.69293e-06	28.7807				27.2279	0.58859	31.5377	0.50412	31.6692	0.17938	31.4794	0.70703
0.71899	46.3222	0.69765	486.536	8.82595e-07	30.3458	3.00101e-07	30.3349	1.98872e-06	30.2926				24.5187	0.99186	28.4075	0.46064	28.594	0.19384	28.3615	0.65058
0.76875	46.0144	0.74766	488.453	1.01281e-06	31.8606	3.06481e-07	31.8515	2.28198e-06	31.8029				21.6821	1.38853	25.5535	0.42292	25.6646	0.21405	25.5658	0.61335
0.81866	45.679	0.79749	490.633	1.20116e-06	33.3749	3.18369e-07	33.3676	2.76885e-06	33.3117						23.068	0.39526	23.1466	0.23691	23.0769	0.57662
0.83977	45.5667	0.81905	491.709	1.41957e-06	34.8886	3.42119e-07	34.8836	3.3102e-06	34.819						21.543	0.37626	21.6306	0.24866	21.5513	0.55181
0.86912	45.4505	0.84831	493.388	1.6793e-06	36.4011	3.6091e-07	36.3994	3.95199e-06	36.3241						20.612	0.35374	20.6759	0.26011	20.6181	0.49865
0.89479	45.2001	0.87366	495.179	2.00385e-06	37.9127	3.92541e-07	37.915	4.70721e-06	37.8278						19.6867	0.3413	19.7394	0.27691	19.6922	0.49314
0.91951	45.0619	0.89875	497.194	2.30933e-06	39.423	4.18213e-07	39.4307	5.58822e-06	39.3287
0.94425	44.9893	0.92361	499.504	2.83448e-06	40.931	4.45609e-07	40.9465	6.64236e-06	40.8295
0.96905	44.9639	0.9486	502.253	3.35329e-06	42.4366	4.88327e-07	42.4622	7.90571e-06	42.331
0.9942	45.0375	0.97366	505.38	3.98102e-06	43.9409	5.20197e-07	43.9782	9.45436e-06	43.834
0.99623	45.1603	0.98047	506.3	4.715e-06	45.4428	5.77026e-07	45.4935	1.12251e-05	45.3392
0.97133	45.2312	0.99009	507.683	5.57528e-06	46.9421	6.39329e-07	47.0084	1.33378e-05	46.8492
0.93192	45.4102	0.99553	508.725	6.59064e-06	48.4418	6.89162e-07	48.5232	1.57986e-05	48.3642
0.90596	45.6221	0.97375	507.158	7.76127e-06	49.9427	7.66316e-07	50.0372	1.86007e-05	49.8787
0.88071	45.8255	0.93615	504.972	9.1358e-06	51.4453	8.69121e-07	51.5516	2.19794e-05	51.3924
0.8557	46.0252	0.90863	503.746	1.07535e-05	52.9512	9.64759e-07	53.0653	2.59039e-05	52.9049
0.83084	46.2264	0.90121	503.385	1.26538e-05	54.4617	1.07083e-06	54.5795	3.02314e-05	54.4178
0.80577	46.4318	0.87658	502.476	1.48861e-05	55.9778	1.20058e-06	56.0926	3.54954e-05	55.93
0.78058	46.6569	0.85209	501.621	1.73866e-05	57.4941	1.32689e-06	57.605	4.14897e-05	57.4413
0.73137	47.1147	0.82687	500.858	2.03613e-05	59.0094	1.48495e-06	59.1167	4.83273e-05	58.9514
0.68099	47.5786	0.80164	500.135	2.37599e-05	60.5246	1.66776e-06	60.6278	5.66601e-05	60.4605
0.63103	48.0198	0.75323	498.827	2.76414e-05	62.0389	1.86996e-06	62.1387	6.58901e-05	61.968
0.58085	48.4586	0.70299	497.496	3.20178e-05	63.5521	2.09403e-06	63.6488	7.6819e-05	63.4731
0.53069	48.879	0.65282	496.067	3.68745e-05	65.0658	2.34941e-06	65.159	8.89016e-05	64.9772
0.48053	49.2523	0.60243	494.552	4.26506e-05	66.577	2.62339e-06	66.6677	0.000103067	66.479
0.4304	49.6062	0.55236	492.966	4.91201e-05	68.0884	2.91742e-06	68.1768	0.000119014	67.9793
0.38022	49.9498	0.50528	489.617	5.64819e-05	69.5987	3.26749e-06	69.6844	0.00013724	69.4771
0.33002	50.2795	0.44934	477.302	6.48973e-05	71.1067	3.62238e-06	71.1904	0.000157111	70.9749
0.27996	50.5595	0.39905	474.315	7.41899e-05	72.6151	4.06594e-06	72.6962	0.000182901	72.4641
0.22992	50.7812	0.33711	470.46	8.46489e-05	74.1213	4.53564e-06	74.2028	0.000207338	73.9544
0.1804	50.9367	0.30184	467.662	9.66409e-05	75.6257	5.06013e-06	75.7101	0.000236094	75.4402
0.14169	50.9552	0.25258	462.338	0.000110097	77.1282	5.63815e-06	77.2189	0.000268508	76.9231
		0.20253	454.064	0.000125252	78.6286	6.29758e-06	78.7297	0.000304489	78.4016
		0.14654	438.758	0.000142914	80.1274	7.03163e-06	80.2427	0.000346448	79.8741
				0.000161657	81.6225	7.87422e-06	81.7591	0.000391936	81.3421
				0.000182653	83.115	8.81576e-06	83.2755	0.000444347	82.8036
				0.000206181	84.6048	9.85169e-06	84.7913	0.000500368	84.2599
				0.000232186	86.0908	1.09941e-05	86.3078	0.000562519	85.7097
				0.000261435	87.5738	1.22563e-05	87.8242	0.000632086	87.1518
				0.000293881	89.052	1.36852e-05	89.3397	0.000711904	88.5828
				0.000330685	90.5251	1.52637e-05	90.8555	0.00080089	90.0044
				0.000371363	91.9926	1.70981e-05	92.3708	0.00089621	91.4186
				0.000416774	93.4549	1.90723e-05	93.8864	0.00101	92.8127
				0.000467248	94.9112	2.12935e-05	95.4009	0.01022	119.501
				0.000522696	96.3608	2.38336e-05	96.9155	0.02969	132.111
				0.000584842	97.8024	2.66459e-05	98.4292	0.06009	141.825
				0.000652859	99.236	2.98696e-05	99.9424	0.08419	147.61
				0.000728667	100.659	3.34805e-05	101.456	0.09912	150.851
				0.000812368	102.073	3.76118e-05	102.969	0.11825	154.654
				0.000901574	103.48	4.22531e-05	104.481	0.13789	158.359
				0.00101	104.858	4.76178e-05	105.993	0.15762	161.941
				0.00995	134.474	5.37313e-05	107.504	0.17738	165.418
				0.02981	150.416	6.07011e-05	109.015	0.19726	168.875
				0.05998	163.192	6.86638e-05	110.524	0.21092	171.252
				0.08407	170.807	7.77536e-05	112.032	0.24668	177.275
				0.09899	175.005	8.82124e-05	113.539	0.29659	185.783
				0.1184	180.106	0.000100235	115.044	0.29892	186.288
				0.13802	184.974	0.000114071	116.547	0.3537	195.947
				0.15771	189.663	0.000129977	118.048	0.39796	204.44
				0.17756	194.205	0.000149762	119.546	0.40079	205.131
				0.19744	198.78	0.000170923	121.041	0.45331	216.322
				0.21127	201.921	0.000195478	122.532	0.4977	227.438
				0.24688	209.888	0.000223916	124.02	0.50139	228.577
				0.2969	221.156	0.000256912	125.503	0.5527	243.716
				0.29895	221.666	0.00029514	126.98	0.59756	259.895
				0.35109	233.764	0.00033959	128.452	0.60201	261.825
				0.39952	245.895	0.000391018	129.916	0.65368	282.661
				0.40135	246.516	0.000450618	131.371	0.69944	300.935
				0.45596	261.561	0.000519647	132.817	0.69987	301.739
				0.49737	275.069	0.000599535	134.251	0.75946	325.113
				0.50227	276.81	0.000691422	135.672	0.80258	343.769
				0.55111	296.014	0.000797206	137.079	0.82162	352.244
				0.60046	318.78	0.00091962	138.468	0.85099	365.172
				0.65163	343.279	0.00107	139.913	0.8753	376.48
				0.70211	364.916			0.90023	389.675
				0.7496	383.822	0.00997	160.951	0.92532	405.675
				0.79821	405.087	0.03087	171.142	0.9491	427.091
				0.80121	406.813	0.06211	177.486	0.97009	459.774
				0.82338	416.429	0.07654	179.507	0.97843	482.315
				0.84876	426.451	0.09934	182.099	0.98817	529.005
				0.8753	436.116	0.11898	184.045	0.99078	550.279
				0.89978	445.211	0.13906	185.867	0.9847	541.961
				0.92389	457.104	0.15868	187.515	0.9802	528.922
				0.94763	477.352	0.17914	189.101	0.97624	514.924
				0.96927	516.006	0.19924	190.567	0.94849	447.298
				0.97736	543.936	0.21222	191.487	0.92642	422.287
				0.98704	600.342	0.24768	193.858	0.90264	404.522
				0.98948	626.868	0.30059	197.146	0.87899	391.577
				0.98265	618.457	0.35578	200.377	0.85303	379.691
				0.9784	603.829	0.39998	202.904	0.82675	369.079
				0.97435	588.052	0.4502	205.699	0.80138	359.848
				0.956	531.261	0.50001	208.523	0.75493	343.498
				0.92889	484.24	0.55009	211.414	0.70175	324.472
				0.89574	454.621	0.60002	214.47	0.65178	305.345
				0.87512	444.248	0.64996	217.758	0.60332	282.292
				0.85349	436.278	0.70001	221.28	0.54828	254.17
				0.82552	428.344	0.74979	225.233	0.49492	232.84
				0.8006	422.005	0.79989	229.788	0.45108	219.365
				0.75183	410.593	0.80015	230.198	0.40105	207.062
				0.7008	397.834	0.83743	233.882	0.3501	197.314
				0.65395	378.644	0.85702	236.3	0.3015	188.826
				0.60047	346.694	0.87518	238.824	0.25031	180.349
				0.54588	311.133	0.89974	242.903	0.20026	172.225
				0.49505	284.877	0.92428	248.511	0.14319	162.743
				0.45275	265.263	0.94877	257.201
				0.39997	245.684
				0.34929	232.794	0.97202	272.946
				0.30318	222.106	0.98083	284.995
				0.2504	210.467	0.98903	303.866
				0.20029	199.648	0.99301	321.957
				0.1427	186.865	0.98437	315.062
						0.97733	305.314
						0.97118	296.29
						0.95584	279.05
						0.92223	259.015
						0.89465	250.418
						0.87995	247.027
						0.85073	241.902
						0.82567	238.516
						0.80059	235.696
						0.75347	231.353
						0.70044	227.205
						0.65054	223.664
						0.60027	220.248
						0.55027	216.95
						0.49969	213.715
						0.45248	208.162
						0.39919	203.494
						0.3501	200.498
						0.30103	197.575
						0.2501	194.466
						0.20022	191.137
						0.14026	186.568

## Sheet: Figure 4a,b, c
Figure 4a																							Figure 4b												Figure 4c
	Potential	Diskc current density	Potential	Diskc current density	Potential	Current density	Potential	Diskc current density	Potential	Disk current density	Potential	Ring current density	Potential	Ring current density	Potential	Ring current density	Potential	Ring current density	Potential	Ring current density			Potential	H₂O₂ selectivity	Potential	H₂O₂ selectivity	Potential	H₂O₂ selectivity	Potential	H₂O₂ selectivity	Potential	H₂O₂ selectivity			Potential	nav	Potential	nav	Potential	nav	Potential	nav	Potential	nav
	1.0633	0.45431	1.0633	0.04247	1.0633	0.42447	1.0633	0.34433	1.0633	0.05365	1.0633	0.00958	1.0633	0.00769	1.0633	0.01012	1.0633	0.03769	1.0633	0.01766			1.0633	14.1901	1.0633	79.2124	1.0633	36.63	1.0633	113.779	1.0633	125.336			1.0633	3.7162	1.0633	2.41575	1.0633	3.2674	1.0633	1.62774	1.0633	1.49341
	1.0593	0.33836	1.0593	0.03379	1.0593	0.33733	1.0593	0.27319	1.0593	0.04276	1.0593	0.00843	1.0593	0.00641	1.0593	0.00931	1.0593	0.03691	1.0593	0.01684			1.0593	16.5587	1.0593	81.4608	1.0593	42.1776	1.0593	118.197	1.0593	132.577			1.0593	3.66883	1.0593	2.37078	1.0593	3.15645	1.0593	1.5945	1.0593	1.34831
	1.0553	0.26786	1.0553	0.02767	1.0553	0.27884	1.0553	0.22536	1.0553	0.03481	1.0553	0.00766	1.0553	0.00557	1.0553	0.00868	1.0553	0.03638	1.0553	0.01615			1.0553	18.7668	1.0553	84.3086	1.0553	47.6696	1.0553	122.71	1.0553	139.461			1.0553	3.62466	1.0553	2.31383	1.0553	3.04661	1.0553	1.56066	1.0553	1.21078
	1.0513	0.21764	1.0513	0.02325	1.0513	0.2377	1.0513	0.19075	1.0513	0.02845	1.0513	0.00715	1.0513	0.00493	1.0513	0.00823	1.0513	0.03601	1.0513	0.01563			1.0513	21.263	1.0513	86.9172	1.0513	52.4972	1.0513	125.505	1.0513	145.991			1.0513	3.57474	1.0513	2.26166	1.0513	2.95006	1.0513	1.53012	1.0513	1.08016
	1.0473	0.17953	1.0473	0.01962	1.0473	0.2038	1.0473	0.16417	1.0473	0.02351	1.0473	0.00675	1.0473	0.00445	1.0473	0.00789	1.0473	0.03574	1.0473	0.01522			1.0473	23.9732	1.0473	90.2305	1.0473	57.91	1.0473	128.14	1.0473	152.005			1.0473	3.52054	1.0473	2.19539	1.0473	2.8418	1.0473	1.49496	1.0473	0.96019
	1.0433	0.15112	1.0433	0.01638	1.0433	0.1773	1.0433	0.14117	1.0433	0.01929	1.0433	0.00642	1.0433	0.00409	1.0433	0.00759	1.0433	0.03553	1.0433	0.01488			1.0433	26.6759	1.0433	94.9455	1.0433	63.0846	1.0433	132.337	1.0433	157.949			1.0433	3.46648	1.0433	2.10109	1.0433	2.73831	1.0433	1.46039	1.0433	0.84083
	1.0393	0.12613	1.0393	0.01385	1.0393	0.15446	1.0393	0.12406	1.0393	0.01545	1.0393	0.00618	1.0393	0.00377	1.0393	0.00737	1.0393	0.03528	1.0393	0.01487			1.0393	30.1324	1.0393	99.3672	1.0393	68.2001	1.0393	134.735	1.0393	164.192			1.0393	3.39735	1.0393	2.01266	1.0393	2.636	1.0393	1.42527	1.0393	0.71605
	1.0353	0.10703	1.0353	0.01162	1.0353	0.13536	1.0353	0.10862	1.0353	0.01233	1.0353	0.00595	1.0353	0.00352	1.0353	0.00717	1.0353	0.03511	1.0353	0.01437			1.0353	33.5411	1.0353	104.673	1.0353	73.7011	1.0353	137.93	1.0353	170.347			1.0353	3.32918	1.0353	1.90654	1.0353	2.52598	1.0353	1.3864	1.0353	0.59322
	1.0313	0.09231	1.0313	0.00956	1.0313	0.11921	1.0313	0.09509	1.0313	0.00936	1.0313	0.00578	1.0313	0.00331	1.0313	0.00701	1.0313	0.03495	1.0313	0.01417			1.0313	36.9968	1.0313	111.371	1.0313	78.9945	1.0313	141.658	1.0313	175.933			1.0313	3.26006	1.0313	1.77258	1.0313	2.42011	1.0313	1.34787	1.0313	0.4813
	1.0273	0.07846	1.0273	0.00769	1.0273	0.10608	1.0273	0.08531	1.0273	0.00668	1.0273	0.00563	1.0273	0.00314	1.0273	0.00683	1.0273	0.03489	1.0273	0.01401			1.0273	41.2596	1.0273	119.388	1.0273	84.1834	1.0273	144.598	1.0273	181.985			1.0273	3.17481	1.0273	1.61224	1.0273	2.31633	1.0273	1.30899	1.0273	0.36032
	1.0233	0.06665	1.0233	0.00599	1.0233	0.09406	1.0233	0.07594	1.0233	0.00445	1.0233	0.00551	1.0233	0.00298	1.0233	0.00673	1.0233	0.0347	1.0233	0.01386			1.0233	46.0753	1.0233	128.57	1.0233	90.444	1.0233	147.644	1.0233	187.486			1.0233	3.07849	1.0233	1.42859	1.0233	2.19112	1.0233	1.26053	1.0233	0.25013
	1.0193	0.05578	1.0193	0.00452	1.0193	0.08364	1.0193	0.06669	1.0193	0.00237	1.0193	0.00539	1.0193	0.00284	1.0193	0.00662	1.0193	0.03471	1.0193	0.01373			1.0193	51.8613	1.0193	138.896	1.0193	96.0779	1.0193	150.927	1.0193	193.073			1.0193	2.96277	1.0193	1.22207	1.0193	2.07844	1.0193	1.2154	1.0193	0.13866
	1.0153	0.04743	1.0153	0.00318	1.0153	0.07449	1.0153	0.0596	1.0153	0.000509613	1.0153	0.00531	1.0153	0.00271	1.0153	0.00654	1.0153	0.03462	1.0153	0.01363			1.0153	57.7205	1.0153	151.142	1.0153	100.728	1.0153	154.152	1.0153	198.453			1.0153	2.84559	1.0153	0.97716	1.0153	1.98543	1.0153	1.17702	1.0153	0.03094
	1.0113	0.03965	1.0113	0.00191	1.0113	0.06544	1.0113	0.05336	1.0113	-0.00107	1.0113	0.0052	1.0113	0.00261	1.0113	0.00644	1.0113	0.03456	1.0113	0.01352			1.0113	64.4377	1.0113	166.298	1.0113	106.792	1.0113	157.413	1.0113	196.768			1.0113	2.71125	1.0113	0.67404	1.0113	1.86417	1.0113	1.12535	1.0113	0.06487
	1.0073	0.03287	1.0073	0.000822829	1.0073	0.0579	1.0073	0.04697	1.0073	-0.0025	1.0073	0.0051	1.0073	0.00251	1.0073	0.00638	1.0073	0.03453	1.0073	0.01344			1.0073	71.9917	1.0073	183.395	1.0073	112.782	1.0073	161.367	1.0073	192.522			1.0073	2.56017	1.0073	0.33209	1.0073	1.74437	1.0073	1.07242	1.0073	0.14952
	1.0033	0.02732	1.0033	-0.000203877	1.0033	0.05117	1.0033	0.04193	1.0033	-0.00405	1.0033	0.00501	1.0033	0.00241	1.0033	0.0063	1.0033	0.03448	1.0033	0.01336			1.0033	79.8677	1.0033	195.442	1.0033	118.172	1.0033	163.515	1.0033	188.112			1.0033	2.40265	1.0033	0.09116	1.0033	1.63655	1.0033	1.02309	1.0033	0.23806
	0.9993	0.02171	0.9993	-0.00113	0.9993	0.04523	0.9993	0.03736	0.9993	-0.00542	0.9993	0.00496	0.9993	0.00233	0.9993	0.00624	0.9993	0.03436	0.9993	0.01329			0.9993	90.5571	0.9993	176.423	0.9993	124.269	0.9993	166.065	0.9993	184.303			0.9993	2.18886	0.9993	0.47153	0.9993	1.51462	0.9993	0.96526	0.9993	0.31403
	0.9953	0.01658	0.9953	-0.00201	0.9953	0.04001	0.9953	0.03269	0.9953	-0.00667	0.9953	0.00484	0.9953	0.00226	0.9953	0.00618	0.9953	0.03447	0.9953	0.01323			0.9953	102.836	0.9953	160.593	0.9953	129.896	0.9953	171.43	0.9953	180.925			0.9953	1.94328	0.9953	0.78814	0.9953	1.40209	0.9953	0.909858	0.9953	0.38138
	0.9913	0.01225	0.9913	-0.00289	0.9913	0.03485	0.9913	0.02866	0.9913	-0.00797	0.9913	0.00482	0.9913	0.00222	0.9913	0.00614	0.9913	0.03437	0.9913	0.01319			0.9913	117.525	0.9913	147.125	0.9913	135.471	0.9913	174.584	0.9913	177.544			0.9913	1.64951	0.9913	1.0575	0.9913	1.29059	0.9913	0.852931	0.9913	0.4492
	0.9873	0.00826	0.9873	-0.00365	0.9873	0.03027	0.9873	0.02542	0.9873	-0.00906	0.9873	0.00476	0.9873	0.00214	0.9873	0.00607	0.9873	0.03436	0.9873	0.01313			0.9873	135.254	0.9873	136.074	0.9873	141.463	0.9873	178.397	0.9873	174.795			0.9873	1.29493	0.9873	1.27852	0.9873	1.17074	0.9873	0.789355	0.9873	0.50425
	0.9833	0.00474	0.9833	-0.00445	0.9833	0.02613	0.9833	0.02211	0.9833	-0.01016	0.9833	0.00472	0.9833	0.00208	0.9833	0.00601	0.9833	0.0343	0.9833	0.01308			0.9833	156.54	0.9833	125.778	0.9833	146.814	0.9833	183.603	0.9833	172.039			0.9833	0.8692	0.9833	1.48444	0.9833	1.06371	0.9833	0.730368	0.9833	0.55913
	0.9793	0.0014	0.9793	-0.00523	0.9793	0.02254	0.9793	0.01929	0.9793	-0.01128	0.9793	0.00465	0.9793	0.00202	0.9793	0.00598	0.9793	0.03425	0.9793	0.01304			0.9793	184.711	0.9793	116.672	0.9793	152.124	0.9793	186.493	0.9793	169.337			0.9793	0.30578	0.9793	1.66655	0.9793	0.95752	0.9793	0.669662	0.9793	0.61333
	0.9753	-0.00122	0.9753	-0.006	0.9753	0.01902	0.9753	0.01649	0.9753	-0.01219	0.9753	0.00463	0.9753	0.00199	0.9753	0.00593	0.9753	0.03421	0.9753	0.01299			0.9753	186.407	0.9753	109.059	0.9753	157.834	0.9753	189.936	0.9753	167.178			0.9753	0.27186	0.9753	1.81881	0.9753	0.84332	0.9753	0.60181	0.9753	0.65639
	0.9713	-0.00408	0.9713	-0.00662	0.9713	0.01588	0.9713	0.01377	0.9713	-0.01311	0.9713	0.00457	0.9713	0.00192	0.9713	0.00589	0.9713	0.03424	0.9713	0.01294			0.9713	160.438	0.9713	102.372	0.9713	163.022	0.9713	195.721	0.9713	165.02			0.9713	0.79123	0.9713	1.95257	0.9713	0.73955	0.9713	0.537712	0.9713	0.69951
	0.9673	-0.00705	0.9673	-0.00737	0.9673	0.01311	0.9673	0.01156	0.9673	-0.014	0.9673	0.00454	0.9673	0.00187	0.9673	0.00587	0.9673	0.03424	0.9673	0.01289			0.9673	140.001	0.9673	95.8711	0.9673	167.996	0.9673	198.501	0.9673	162.988			0.9673	1.19999	0.9673	2.08258	0.9673	0.64007	0.9673	0.473953	0.9673	0.74055
	0.9633	-0.00933	0.9633	-0.00807	0.9633	0.01027	0.9633	0.00925	0.9633	-0.01477	0.9633	0.0045	0.9633	0.00183	0.9633	0.00583	0.9633	0.03416	0.9633	0.01281			0.9633	127.167	0.9633	90.1914	0.9633	173.167	0.9633	198.192	0.9633	161.2			0.9633	1.45666	0.9633	2.19617	0.9633	0.53667	0.9633	0.405143	0.9633	0.77583
	0.9593	-0.01204	0.9593	-0.00869	0.9593	0.00774	0.9593	0.00731	0.9593	-0.01559	0.9593	0.00446	0.9593	0.00179	0.9593	0.0058	0.9593	0.03415	0.9593	0.01281			0.9593	114.632	0.9593	85.6035	0.9593	178.097	0.9593	193.502	0.9593	159.296			0.9593	1.70737	0.9593	2.28793	0.9593	0.43807	0.9593	0.336979	0.9593	0.81421
	0.9553	-0.01434	0.9553	-0.00927	0.9553	0.00523	0.9553	0.00543	0.9553	-0.01629	0.9553	0.00442	0.9553	0.00177	0.9553	0.00576	0.9553	0.0341	0.9553	0.01278			0.9553	105.514	0.9553	81.8606	0.9553	182.926	0.9553	189.074	0.9553	157.853			0.9553	1.88972	0.9553	2.36279	0.9553	0.34148	0.9553	0.26765	0.9553	0.84306
	0.9513	-0.01654	0.9513	-0.00986	0.9513	0.00336	0.9513	0.00376	0.9513	-0.01703	0.9513	0.0044	0.9513	0.00172	0.9513	0.00574	0.9513	0.03412	0.9513	0.01274			0.9513	98.1236	0.9513	77.5268	0.9513	188.084	0.9513	186.361	0.9513	156.271			0.9513	2.03753	0.9513	2.44946	0.9513	0.23832	0.9513	0.190647	0.9513	0.8746
	0.9473	-0.01923	0.9473	-0.01047	0.9473	0.00143	0.9473	0.00205	0.9473	-0.01775	0.9473	0.00437	0.9473	0.00168	0.9473	0.00571	0.9473	0.03412	0.9473	0.01272			0.9473	90.2796	0.9473	73.5502	0.9473	192.753	0.9473	182.187	0.9473	154.746			0.9473	2.19441	0.9473	2.529	0.9473	0.14494	0.9473	0.118153	0.9473	0.90542
	0.9433	-0.02151	0.9433	-0.01091	0.9433	-0.000141091	0.9433	0.00071341	0.9433	-0.01837	0.9433	0.00434	0.9433	0.00166	0.9433	0.00568	0.9433	0.0341	0.9433	0.01271			0.9433	84.4587	0.9433	71.103	0.9433	196.781	0.9433	179.305	0.9433	153.471			0.9433	2.31083	0.9433	2.57794	0.9433	0.06438	0.9433	0.0533578	0.9433	0.93082
	0.9393	-0.02421	0.9393	-0.01148	0.9393	-0.0018	0.9393	-0.000642905	0.9393	-0.01897	0.9393	0.00433	0.9393	0.00165	0.9393	0.00568	0.9393	0.03411	0.9393	0.01267			0.9393	78.6885	0.9393	68.4017	0.9393	198.634	0.9393	176.12	0.9393	152.259			0.9393	2.42623	0.9393	2.63197	0.9393	0.02732	0.9393	0.0228179	0.9393	0.95454
	0.9353	-0.02677	0.9353	-0.01192	0.9353	-0.00337	0.9353	-0.00191	0.9353	-0.0195	0.9353	0.00431	0.9353	0.00162	0.9353	0.00564	0.9353	0.03413	0.9353	0.01264			0.9353	73.6552	0.9353	65.8902	0.9353	195.026	0.9353	173.099	0.9353	151.151			0.9353	2.5269	0.9353	2.6822	0.9353	0.09948	0.9353	0.0818532	0.9353	0.97704
	0.9313	-0.02986	0.9313	-0.01249	0.9313	-0.0047	0.9313	-0.00309	0.9313	-0.02015	0.9313	0.00429	0.9313	0.00159	0.9313	0.00561	0.9313	0.03415	0.9313	0.01261			0.9313	68.5029	0.9313	63.1016	0.9313	191.899	0.9313	168.988	0.9313	149.847			0.9313	2.62994	0.9313	2.73797	0.9313	0.16203	0.9313	0.131626	0.9313	1.00323
	0.9273	-0.03326	0.9273	-0.01297	0.9273	-0.00604	0.9273	-0.004	0.9273	-0.02068	0.9273	0.00427	0.9273	0.00157	0.9273	0.0056	0.9273	0.03407	0.9273	0.01259			0.9273	63.4866	0.9273	60.9364	0.9273	188.203	0.9273	165.938	0.9273	148.747			0.9273	2.73027	0.9273	2.78127	0.9273	0.23594	0.9273	0.188833	0.9273	1.02468
	0.9233	-0.03719	0.9233	-0.01338	0.9233	-0.0073	0.9233	-0.00541	0.9233	-0.02119	0.9233	0.00424	0.9233	0.00154	0.9233	0.00557	0.9233	0.0342	0.9233	0.01253			0.9233	58.5038	0.9233	58.8132	0.9233	185.404	0.9233	162.966	0.9233	147.766			0.9233	2.82992	0.9233	2.82374	0.9233	0.29192	0.9233	0.231049	0.9233	1.04458
	0.9193	-0.0417	0.9193	-0.01375	0.9193	-0.00856	0.9193	-0.00631	0.9193	-0.02176	0.9193	0.00424	0.9193	0.00152	0.9193	0.00554	0.9193	0.03419	0.9193	0.01255			0.9193	53.8	0.9193	57.1918	0.9193	182.478	0.9193	160.286	0.9193	146.562			0.9193	2.924	0.9193	2.85616	0.9193	0.35043	0.9193	0.274184	0.9193	1.06894
	0.9153	-0.0468	0.9153	-0.01419	0.9153	-0.0098	0.9153	-0.00728	0.9153	-0.02227	0.9153	0.00421	0.9153	0.00149	0.9153	0.00554	0.9153	0.03415	0.9153	0.01251			0.9153	49.1834	0.9153	55.1149	0.9153	179.714	0.9153	157.509	0.9153	145.687			0.9153	3.01633	0.9153	2.8977	0.9153	0.40572	0.9153	0.314048	0.9153	1.08592
	0.9113	-0.05256	0.9113	-0.01464	0.9113	-0.01089	0.9113	-0.00817	0.9113	-0.02273	0.9113	0.0042	0.9113	0.00148	0.9113	0.00551	0.9113	0.03417	0.9113	0.01249			0.9113	44.8822	0.9113	53.6428	0.9113	177.403	0.9113	154.601	0.9113	144.767			0.9113	3.10236	0.9113	2.92714	0.9113	0.45194	0.9113	0.346723	0.9113	1.10472
	0.9073	-0.05968	0.9073	-0.01504	0.9073	-0.01208	0.9073	-0.00905	0.9073	-0.02317	0.9073	0.0042	0.9073	0.00146	0.9073	0.00547	0.9073	0.03423	0.9073	0.01246			0.9073	40.6142	0.9073	52.1093	0.9073	175.519	0.9073	152.119	0.9073	143.936			0.9073	3.18772	0.9073	2.95781	0.9073	0.48961	0.9073	0.372929	0.9073	1.12141
	0.9033	-0.06883	0.9033	-0.01535	0.9033	-0.013	0.9033	-0.01004	0.9033	-0.02366	0.9033	0.00418	0.9033	0.00144	0.9033	0.00544	0.9033	0.03412	0.9033	0.01245			0.9033	36.0674	0.9033	50.7566	0.9033	173.465	0.9033	149.75	0.9033	142.975			0.9033	3.27865	0.9033	2.98487	0.9033	0.53069	0.9033	0.401081	0.9033	1.14033
	0.8993	-0.0787	0.8993	-0.01581	0.8993	-0.01412	0.8993	-0.01072	0.8993	-0.02409	0.8993	0.00417	0.8993	0.00142	0.8993	0.00542	0.8993	0.03418	0.8993	0.01244			0.8993	32.1929	0.8993	49.2294	0.8993	171.637	0.8993	146.927	0.8993	142.203			0.8993	3.35614	0.8993	3.01541	0.8993	0.56726	0.8993	0.425778	0.8993	1.15573
	0.8953	-0.09096	0.8953	-0.01615	0.8953	-0.0147	0.8953	-0.01155	0.8953	-0.02461	0.8953	0.00418	0.8953	0.00143	0.8953	0.00541	0.8953	0.03429	0.8953	0.01241			0.8953	28.5475	0.8953	48.4846	0.8953	169.954	0.8953	143.971	0.8953	141.277			0.8953	3.42905	0.8953	3.03031	0.8953	0.60092	0.8953	0.448212	0.8953	1.17403
	0.8913	-0.10441	0.8913	-0.01644	0.8913	-0.01559	0.8913	-0.0123	0.8913	-0.02504	0.8913	0.00418	0.8913	0.0014	0.8913	0.00539	0.8913	0.03411	0.8913	0.01244			0.8913	25.3305	0.8913	47.2668	0.8913	168.291	0.8913	141.842	0.8913	140.485			0.8913	3.49339	0.8913	3.05466	0.8913	0.63418	0.8913	0.470104	0.8913	1.19046
	0.8873	-0.1204	0.8873	-0.01679	0.8873	-0.01646	0.8873	-0.01299	0.8873	-0.0254	0.8873	0.00422	0.8873	0.00139	0.8873	0.00541	0.8873	0.03417	0.8873	0.01241			0.8873	22.5149	0.8873	46.0641	0.8873	167.038	0.8873	139.367	0.8873	139.962			0.8873	3.5497	0.8873	3.07872	0.8873	0.65924	0.8873	0.486421	0.8873	1.20041
	0.8833	-0.1399	0.8833	-0.01715	0.8833	-0.0172	0.8833	-0.01374	0.8833	-0.02589	0.8833	0.00421	0.8833	0.00137	0.8833	0.0054	0.8833	0.03418	0.8833	0.01239			0.8833	19.6525	0.8833	44.782	0.8833	165.461	0.8833	136.818	0.8833	139.06			0.8833	3.60695	0.8833	3.10436	0.8833	0.69079	0.8833	0.506751	0.8833	1.21856
	0.8793	-0.16011	0.8793	-0.01751	0.8793	-0.0179	0.8793	-0.01439	0.8793	-0.02643	0.8793	0.00423	0.8793	0.00137	0.8793	0.00538	0.8793	0.03414	0.8793	0.01241			0.8793	17.4553	0.8793	44.0789	0.8793	164.072	0.8793	134.2	0.8793	138.138			0.8793	3.65089	0.8793	3.11842	0.8793	0.71855	0.8793	0.524446	0.8793	1.2375
	0.8753	-0.18621	0.8753	-0.01783	0.8753	-0.01852	0.8753	-0.01514	0.8753	-0.02698	0.8753	0.00424	0.8753	0.00134	0.8753	0.00537	0.8753	0.03421	0.8753	0.01241			0.8753	15.2367	0.8753	42.7867	0.8753	162.919	0.8753	131.629	0.8753	137.299			0.8753	3.69527	0.8753	3.14427	0.8753	0.74163	0.8753	0.539021	0.8753	1.25379
	0.8713	-0.21486	0.8713	-0.01815	0.8713	-0.01927	0.8713	-0.01564	0.8713	-0.02753	0.8713	0.00428	0.8713	0.00132	0.8713	0.00536	0.8713	0.03413	0.8713	0.01241			0.8713	13.4622	0.8713	41.8114	0.8713	161.878	0.8713	129.058	0.8713	136.447			0.8713	3.73076	0.8713	3.16377	0.8713	0.76244	0.8713	0.552058	0.8713	1.27122
	0.8673	-0.24653	0.8673	-0.01849	0.8673	-0.01981	0.8673	-0.01648	0.8673	-0.02819	0.8673	0.00431	0.8673	0.00131	0.8673	0.00536	0.8673	0.0342	0.8673	0.01241			0.8673	11.9054	0.8673	40.7766	0.8673	160.644	0.8673	126	0.8673	135.409			0.8673	3.76189	0.8673	3.18447	0.8673	0.78712	0.8673	0.567393	0.8673	1.29186
	0.8633	-0.28298	0.8633	-0.01887	0.8633	-0.0205	0.8633	-0.01697	0.8633	-0.02905	0.8633	0.00433	0.8633	0.00128	0.8633	0.00533	0.8633	0.03421	0.8633	0.01245			0.8633	10.5131	0.8633	39.3587	0.8633	159.42	0.8633	123.553	0.8633	134.076			0.8633	3.78974	0.8633	3.21283	0.8633	0.81161	0.8633	0.582476	0.8633	1.31828
	0.8593	-0.32324	0.8593	-0.01914	0.8593	-0.021	0.8593	-0.01744	0.8593	-0.02968	0.8593	0.0044	0.8593	0.00126	0.8593	0.00531	0.8593	0.03418	0.8593	0.01247			0.8593	9.40903	0.8593	38.4138	0.8593	158.288	0.8593	120.168	0.8593	133.259			0.8593	3.81182	0.8593	3.23172	0.8593	0.83424	0.8593	0.596296	0.8593	1.33445
	0.8553	-0.36749	0.8553	-0.01942	0.8553	-0.02165	0.8553	-0.01813	0.8553	-0.03061	0.8553	0.00449	0.8553	0.00124	0.8553	0.0053	0.8553	0.03421	0.8553	0.01255			0.8553	8.48463	0.8553	37.6293	0.8553	157.307	0.8553	117.254	0.8553	131.956			0.8553	3.83031	0.8553	3.24741	0.8553	0.85386	0.8553	0.608188	0.8553	1.36058
	0.8513	-0.4142	0.8513	-0.01977	0.8513	-0.02223	0.8513	-0.01874	0.8513	-0.03164	0.8513	0.0046	0.8513	0.00124	0.8513	0.00529	0.8513	0.03422	0.8513	0.01262			0.8513	7.73136	0.8513	37.0213	0.8513	156.339	0.8513	113.598	0.8513	130.755			0.8513	3.84537	0.8513	3.25957	0.8513	0.87323	0.8513	0.619847	0.8513	1.38465
	0.8473	-0.46688	0.8473	-0.02005	0.8473	-0.02278	0.8473	-0.01916	0.8473	-0.0328	0.8473	0.00476	0.8473	0.00123	0.8473	0.00529	0.8473	0.03427	0.8473	0.01272			0.8473	7.11983	0.8473	36.396	0.8473	155.358	0.8473	110.119	0.8473	129.365			0.8473	3.8576	0.8473	3.27208	0.8473	0.89283	0.8473	0.631563	0.8473	1.41234
	0.8433	-0.52386	0.8433	-0.02029	0.8433	-0.02332	0.8433	-0.01978	0.8433	-0.03419	0.8433	0.00493	0.8433	0.00122	0.8433	0.00526	0.8433	0.03426	0.8433	0.01286			0.8433	6.59889	0.8433	35.7398	0.8433	154.413	0.8433	105.975	0.8433	127.851			0.8433	3.86802	0.8433	3.2852	0.8433	0.91173	0.8433	0.642784	0.8433	1.4432
	0.8393	-0.58266	0.8393	-0.02067	0.8393	-0.02375	0.8393	-0.02021	0.8393	-0.03589	0.8393	0.00512	0.8393	0.00121	0.8393	0.00525	0.8393	0.03431	0.8393	0.01303			0.8393	6.17541	0.8393	34.9666	0.8393	153.59	0.8393	102.108	0.8393	126.117			0.8393	3.87649	0.8393	3.30067	0.8393	0.92819	0.8393	0.652495	0.8393	1.47805
	0.8353	-0.64871	0.8353	-0.02094	0.8353	-0.02419	0.8353	-0.02084	0.8353	-0.03785	0.8353	0.00542	0.8353	0.00121	0.8353	0.00523	0.8353	0.0343	0.8353	0.01324			0.8353	5.87283	0.8353	34.5175	0.8353	152.564	0.8353	97.2537	0.8353	124.224			0.8353	3.88254	0.8353	3.30965	0.8353	0.94872	0.8353	0.66453	0.8353	1.51555
	0.8313	-0.71596	0.8313	-0.02132	0.8313	-0.02454	0.8313	-0.0213	0.8313	-0.04011	0.8313	0.00568	0.8313	0.00119	0.8313	0.00522	0.8313	0.03432	0.8313	0.0135			0.8313	5.58998	0.8313	33.7554	0.8313	151.784	0.8313	93.3817	0.8313	122.217			0.8313	3.8882	0.8313	3.32489	0.8313	0.96433	0.8313	0.673622	0.8313	1.55529
	0.8273	-0.79052	0.8273	-0.02169	0.8273	-0.02511	0.8273	-0.02177	0.8273	-0.0429	0.8273	0.00606	0.8273	0.00118	0.8273	0.00523	0.8273	0.03424	0.8273	0.01381			0.8273	5.40352	0.8273	33.0235	0.8273	151.01	0.8273	89.5556	0.8273	119.939			0.8273	3.89193	0.8273	3.33953	0.8273	0.9798	0.8273	0.682585	0.8273	1.60096
	0.8233	-0.86103	0.8233	-0.02194	0.8233	-0.0255	0.8233	-0.02214	0.8233	-0.04617	0.8233	0.00658	0.8233	0.00119	0.8233	0.0052	0.8233	0.03427	0.8233	0.01422			0.8233	5.39146	0.8233	32.7742	0.8233	150.153	0.8233	84.9985	0.8233	117.519			0.8233	3.89217	0.8233	3.34452	0.8233	0.99694	0.8233	0.692458	0.8233	1.64993
	0.8193	-0.9422	0.8193	-0.02231	0.8193	-0.0259	0.8193	-0.02265	0.8193	-0.04996	0.8193	0.00708	0.8193	0.00119	0.8193	0.0052	0.8193	0.03428	0.8193	0.01471			0.8193	5.30261	0.8193	32.3136	0.8193	149.309	0.8193	80.1146	0.8193	115.081			0.8193	3.89395	0.8193	3.35373	0.8193	1.01381	0.8193	0.702119	0.8193	1.69825
	0.8153	-1.02018	0.8153	-0.02278	0.8153	-0.02632	0.8153	-0.02303	0.8153	-0.05434	0.8153	0.0077	0.8153	0.00119	0.8153	0.00519	0.8153	0.0343	0.8153	0.01529			0.8153	5.32225	0.8153	31.8583	0.8153	148.5	0.8153	75.7752	0.8153	112.618			0.8153	3.89355	0.8153	3.36283	0.8153	1.03001	0.8153	0.711343	0.8153	1.74744
	0.8113	-1.10453	0.8113	-0.02312	0.8113	-0.02677	0.8113	-0.02356	0.8113	-0.05962	0.8113	0.0085	0.8113	0.00119	0.8113	0.0052	0.8113	0.0343	0.8113	0.01596			0.8113	5.42781	0.8113	31.4254	0.8113	147.416	0.8113	71.7935	0.8113	109.958			0.8113	3.89144	0.8113	3.37149	0.8113	1.05167	0.8113	0.723596	0.8113	1.80081
	0.8073	-1.19286	0.8073	-0.02357	0.8073	-0.02716	0.8073	-0.02409	0.8073	-0.06654	0.8073	0.00937	0.8073	0.00119	0.8073	0.00519	0.8073	0.0344	0.8073	0.01681			0.8073	5.53392	0.8073	30.9608	0.8073	146.567	0.8073	66.5945	0.8073	106.645			0.8073	3.88932	0.8073	3.38078	0.8073	1.06867	0.8073	0.733149	0.8073	1.86727
	0.8033	-1.28995	0.8033	-0.02408	0.8033	-0.02771	0.8033	-0.02453	0.8033	-0.07425	0.8033	0.01038	0.8033	0.0012	0.8033	0.00516	0.8033	0.03436	0.8033	0.01767			0.8033	5.66701	0.8033	30.5775	0.8033	145.686	0.8033	63.3425	0.8033	103.766			0.8033	3.88666	0.8033	3.38845	0.8033	1.08628	0.8033	0.742986	0.8033	1.92485
	0.7993	-1.38067	0.7993	-0.02454	0.7993	-0.02796	0.7993	-0.02498	0.7993	-0.08236	0.7993	0.01166	0.7993	0.00121	0.7993	0.00518	0.7993	0.03443	0.7993	0.01872			0.7993	5.93575	0.7993	30.3824	0.7993	144.716	0.7993	59.4318	0.7993	101.073			0.7993	3.88128	0.7993	3.39235	0.7993	1.10568	0.7993	0.753755	0.7993	1.97858
	0.7953	-1.46263	0.7953	-0.02514	0.7953	-0.0285	0.7953	-0.02561	0.7953	-0.09231	0.7953	0.01284	0.7953	0.00123	0.7953	0.00516	0.7953	0.03444	0.7953	0.01994			0.7953	6.16457	0.7953	30.0781	0.7953	143.906	0.7953	56.2803	0.7953	98.2456			0.7953	3.87671	0.7953	3.39844	0.7953	1.12187	0.7953	0.762687	0.7953	2.03491
	0.7913	-1.56369	0.7913	-0.02576	0.7913	-0.02881	0.7913	-0.02596	0.7913	-0.10321	0.7913	0.01454	0.7913	0.00125	0.7913	0.00515	0.7913	0.03449	0.7913	0.0214			0.7913	6.51675	0.7913	29.8282	0.7913	143.078	0.7913	53.8853	0.7913	95.8372			0.7913	3.86967	0.7913	3.40344	0.7913	1.13844	0.7913	0.771779	0.7913	2.08334
	0.7873	-1.66317	0.7873	-0.02653	0.7873	-0.02927	0.7873	-0.02648	0.7873	-0.11515	0.7873	0.01641	0.7873	0.00127	0.7873	0.00514	0.7873	0.03438	0.7873	0.02294			0.7873	6.90471	0.7873	29.5509	0.7873	141.668	0.7873	51.8296	0.7873	93.8884			0.7873	3.86191	0.7873	3.40898	0.7873	1.16664	0.7873	0.787134	0.7873	2.12205
	0.7833	-1.77457	0.7833	-0.02739	0.7833	-0.02971	0.7833	-0.02683	0.7833	-0.12852	0.7833	0.01836	0.7833	0.00131	0.7833	0.00515	0.7833	0.0344	0.7833	0.0247			0.7833	7.22474	0.7833	29.5661	0.7833	140.461	0.7833	49.5818	0.7833	91.89			0.7833	3.85551	0.7833	3.40868	0.7833	1.19079	0.7833	0.800169	0.7833	2.1622
	0.7793	-1.8629	0.7793	-0.02836	0.7793	-0.03024	0.7793	-0.02751	0.7793	-0.1438	0.7793	0.02069	0.7793	0.00134	0.7793	0.00515	0.7793	0.0345	0.7793	0.02667			0.7793	7.73676	0.7793	29.1851	0.7793	139.146	0.7793	48.3501	0.7793	89.9773			0.7793	3.84526	0.7793	3.4163	0.7793	1.21709	0.7793	0.814244	0.7793	2.2003
	0.7753	-1.96078	0.7753	-0.02932	0.7753	-0.03069	0.7753	-0.02817	0.7753	-0.16003	0.7753	0.02318	0.7753	0.0014	0.7753	0.00514	0.7753	0.03449	0.7753	0.02876			0.7753	8.21406	0.7753	29.4563	0.7753	137.659	0.7753	46.92	0.7753	88.4907			0.7753	3.83572	0.7753	3.41087	0.7753	1.24683	0.7753	0.830012	0.7753	2.23015
	0.7713	-2.06981	0.7713	-0.03063	0.7713	-0.03119	0.7713	-0.02876	0.7713	-0.17825	0.7713	0.02591	0.7713	0.00146	0.7713	0.00513	0.7713	0.03449	0.7713	0.03107			0.7713	8.67762	0.7713	29.3899	0.7713	135.799	0.7713	45.9676	0.7713	86.8959			0.7713	3.82645	0.7713	3.4122	0.7713	1.28402	0.7713	0.849511	0.7713	2.26204
	0.7673	-2.17723	0.7673	-0.03202	0.7673	-0.0317	0.7673	-0.02924	0.7673	-0.19823	0.7673	0.0293	0.7673	0.00154	0.7673	0.00514	0.7673	0.03451	0.7673	0.03366			0.7673	9.2985	0.7673	29.662	0.7673	134.149	0.7673	45.7579	0.7673	85.4809			0.7673	3.81403	0.7673	3.40676	0.7673	1.31701	0.7673	0.866609	0.7673	2.29047
	0.7633	-2.27909	0.7633	-0.03357	0.7633	-0.03248	0.7633	-0.03015	0.7633	-0.21884	0.7633	0.03278	0.7633	0.00162	0.7633	0.00514	0.7633	0.03453	0.7633	0.03643			0.7633	9.9048	0.7633	29.6904	0.7633	131.969	0.7633	44.952	0.7633	84.5577			0.7633	3.8019	0.7633	3.40619	0.7633	1.36063	0.7633	0.888932	0.7633	2.30889
	0.7593	-2.37459	0.7593	-0.03537	0.7593	-0.03306	0.7593	-0.031	0.7593	-0.24136	0.7593	0.03646	0.7593	0.00173	0.7593	0.00515	0.7593	0.03463	0.7593	0.03932			0.7593	10.5405	0.7593	30.0591	0.7593	129.965	0.7593	45.0735	0.7593	83.6371			0.7593	3.78919	0.7593	3.39882	0.7593	1.40071	0.7593	0.909166	0.7593	2.32728
	0.7553	-2.48122	0.7553	-0.03726	0.7553	-0.03396	0.7553	-0.03193	0.7553	-0.26555	0.7553	0.04057	0.7553	0.00184	0.7553	0.00515	0.7553	0.03461	0.7553	0.04253			0.7553	11.1854	0.7553	30.2931	0.7553	127.383	0.7553	45.2571	0.7553	82.7003			0.7553	3.77629	0.7553	3.39414	0.7553	1.45233	0.7553	0.934841	0.7553	2.34591
	0.7513	-2.57353	0.7513	-0.03934	0.7513	-0.03482	0.7513	-0.03314	0.7513	-0.29078	0.7513	0.04527	0.7513	0.00198	0.7513	0.00516	0.7513	0.03463	0.7513	0.0457			0.7513	11.9841	0.7513	30.897	0.7513	124.249	0.7513	45.0533	0.7513	82.1115			0.7513	3.76032	0.7513	3.38206	0.7513	1.51501	0.7513	0.965449	0.7513	2.35782
	0.7473	-2.64992	0.7473	-0.04173	0.7473	-0.03578	0.7473	-0.03427	0.7473	-0.31815	0.7473	0.04934	0.7473	0.00216	0.7473	0.00516	0.7473	0.03467	0.7473	0.04915			0.7473	12.6404	0.7473	31.5812	0.7473	120.991	0.7473	45.4231	0.7473	81.2403			0.7473	3.74719	0.7473	3.36838	0.7473	1.58019	0.7473	0.996636	0.7473	2.37528
	0.7433	-2.76213	0.7433	-0.04435	0.7433	-0.03684	0.7433	-0.03547	0.7433	-0.34672	0.7433	0.05427	0.7433	0.00235	0.7433	0.00516	0.7433	0.03469	0.7433	0.0527			0.7433	13.2918	0.7433	32.2339	0.7433	116.958	0.7433	45.9466	0.7433	80.5966			0.7433	3.73416	0.7433	3.35532	0.7433	1.66085	0.7433	1.03435	0.7433	2.38801
	0.7393	-2.84568	0.7393	-0.0473	0.7393	-0.03817	0.7393	-0.0372	0.7393	-0.37497	0.7393	0.0599	0.7393	0.00258	0.7393	0.00517	0.7393	0.03476	0.7393	0.05666			0.7393	14.1713	0.7393	32.9564	0.7393	112.74	0.7393	45.9077	0.7393	80.1831			0.7393	3.71657	0.7393	3.34087	0.7393	1.74521	0.7393	1.0728	0.7393	2.39627
	0.7353	-2.8982	0.7353	-0.05043	0.7353	-0.03956	0.7353	-0.03895	0.7353	-0.40497	0.7353	0.06467	0.7353	0.00286	0.7353	0.00519	0.7353	0.03479	0.7353	0.06058			0.7353	14.9599	0.7353	34.0448	0.7353	108.51	0.7353	46.3913	0.7353	79.969			0.7353	3.7008	0.7353	3.3191	0.7353	1.8298	0.7353	1.11037	0.7353	2.40061
	0.7313	-3.01518	0.7313	-0.05383	0.7313	-0.04144	0.7313	-0.04111	0.7313	-0.43712	0.7313	0.07082	0.7313	0.00315	0.7313	0.00521	0.7313	0.03481	0.7313	0.06451			0.7313	15.6861	0.7313	34.9762	0.7313	103.426	0.7313	46.7326	0.7313	79.5183			0.7313	3.68628	0.7313	3.30048	0.7313	1.93148	0.7313	1.15426	0.7313	2.40971
	0.7273	-3.08999	0.7273	-0.05769	0.7273	-0.04326	0.7273	-0.04344	0.7273	-0.46776	0.7273	0.07692	0.7273	0.00343	0.7273	0.00522	0.7273	0.03487	0.7273	0.06838			0.7273	16.5472	0.7273	35.4621	0.7273	99.0511	0.7273	47.1807	0.7273	79.281			0.7273	3.66906	0.7273	3.29076	0.7273	2.01898	0.7273	1.19098	0.7273	2.4144
	0.7233	-3.14489	0.7233	-0.06214	0.7233	-0.0458	0.7233	-0.04614	0.7233	-0.50094	0.7233	0.08228	0.7233	0.00383	0.7233	0.00524	0.7233	0.03497	0.7233	0.07263			0.7233	17.3177	0.7233	36.5404	0.7233	94.1178	0.7233	47.7188	0.7233	78.7915			0.7233	3.65365	0.7233	3.26919	0.7233	2.11764	0.7233	1.23127	0.7233	2.42422
	0.7193	-3.22765	0.7193	-0.06716	0.7193	-0.04847	0.7193	-0.0495	0.7193	-0.53412	0.7193	0.08828	0.7193	0.00427	0.7193	0.0053	0.7193	0.03504	0.7193	0.07687			0.7193	18.0322	0.7193	37.4303	0.7193	88.4243	0.7193	48.0984	0.7193	78.6041			0.7193	3.63936	0.7193	3.25139	0.7193	2.23151	0.7193	1.27635	0.7193	2.42788
	0.7153	-3.28972	0.7153	-0.07249	0.7153	-0.05167	0.7153	-0.05292	0.7153	-0.56683	0.7153	0.09443	0.7153	0.0048	0.7153	0.00535	0.7153	0.03514	0.7153	0.08106			0.7153	18.8412	0.7153	38.6659	0.7153	83.1591	0.7153	48.0829	0.7153	78.4782			0.7153	3.62318	0.7153	3.22668	0.7153	2.33682	0.7153	1.31675	0.7153	2.43046
	0.7113	-3.34622	0.7113	-0.07815	0.7113	-0.05509	0.7113	-0.0578	0.7113	-0.5993	0.7113	0.10016	0.7113	0.00532	0.7113	0.00542	0.7113	0.03526	0.7113	0.08547			0.7113	19.5681	0.7113	39.5747	0.7113	78.1944	0.7113	48.4965	0.7113	78.3537			0.7113	3.60864	0.7113	3.20851	0.7113	2.43611	0.7113	1.35377	0.7113	2.43296
	0.7073	-3.4075	0.7073	-0.08403	0.7073	-0.05976	0.7073	-0.06294	0.7073	-0.63415	0.7073	0.10637	0.7073	0.00598	0.7073	0.00551	0.7073	0.0355	0.7073	0.08976			0.7073	20.3218	0.7073	40.9905	0.7073	73.5054	0.7073	49.056	0.7073	78.1804			0.7073	3.59356	0.7073	3.18019	0.7073	2.52989	0.7073	1.3878	0.7073	2.43634
	0.7033	-3.42421	0.7033	-0.09064	0.7033	-0.06518	0.7033	-0.06965	0.7033	-0.6663	0.7033	0.1113	0.7033	0.00663	0.7033	0.00564	0.7033	0.03572	0.7033	0.09411			0.7033	21.0723	0.7033	41.9079	0.7033	68.2434	0.7033	49.0785	0.7033	78.1615			0.7033	3.57855	0.7033	3.16184	0.7033	2.63513	0.7033	1.42497	0.7033	2.4368
	0.6993	-3.48708	0.6993	-0.09812	0.6993	-0.07176	0.6993	-0.07694	0.6993	-0.70004	0.6993	0.11693	0.6993	0.0074	0.6993	0.00579	0.6993	0.03591	0.6993	0.09836			0.6993	21.6657	0.6993	42.9256	0.6993	63.8904	0.6993	49.5381	0.6993	78.0629			0.6993	3.56669	0.6993	3.14149	0.6993	2.72219	0.6993	1.45492	0.6993	2.43878
	0.6953	-3.52687	0.6953	-0.10584	0.6953	-0.07897	0.6953	-0.08475	0.6953	-0.73299	0.6953	0.12138	0.6953	0.00827	0.6953	0.00599	0.6953	0.03623	0.6953	0.1026			0.6953	22.1743	0.6953	44.1318	0.6953	59.311	0.6953	49.9187	0.6953	77.9734			0.6953	3.55651	0.6953	3.11736	0.6953	2.81378	0.6953	1.48569	0.6953	2.44051
	0.6913	-3.55949	0.6913	-0.11419	0.6913	-0.08698	0.6913	-0.09517	0.6913	-0.76466	0.6913	0.12663	0.6913	0.00923	0.6913	0.00626	0.6913	0.03659	0.6913	0.10663			0.6913	22.8364	0.6913	45.2871	0.6913	55.1406	0.6913	49.8297	0.6913	77.9707			0.6913	3.54327	0.6913	3.09426	0.6913	2.89719	0.6913	1.51307	0.6913	2.4406
	0.6873	-3.59769	0.6873	-0.12334	0.6873	-0.09669	0.6873	-0.10576	0.6873	-0.79561	0.6873	0.13088	0.6873	0.01028	0.6873	0.00659	0.6873	0.03713	0.6873	0.11109			0.6873	23.2912	0.6873	46.3914	0.6873	51.207	0.6873	50.1555	0.6873	77.9165			0.6873	3.53418	0.6873	3.07217	0.6873	2.97586	0.6873	1.53836	0.6873	2.4417
	0.6833	-3.60644	0.6833	-0.13353	0.6833	-0.10799	0.6833	-0.11857	0.6833	-0.82681	0.6833	0.13496	0.6833	0.01151	0.6833	0.00701	0.6833	0.03782	0.6833	0.11517			0.6833	23.8801	0.6833	47.6038	0.6833	47.3751	0.6833	50.6269	0.6833	78.0346			0.6833	3.5224	0.6833	3.04792	0.6833	3.0525	0.6833	1.5625	0.6833	2.43931
	0.6793	-3.63668	0.6793	-0.14427	0.6793	-0.1212	0.6793	-0.13337	0.6793	-0.85466	0.6793	0.13868	0.6793	0.01274	0.6793	0.00749	0.6793	0.03852	0.6793	0.11947			0.6793	24.2781	0.6793	48.487	0.6793	44.0328	0.6793	50.4991	0.6793	78.1765			0.6793	3.51444	0.6793	3.03026	0.6793	3.11934	0.6793	1.58317	0.6793	2.43651
	0.6753	-3.65419	0.6753	-0.15613	0.6753	-0.13512	0.6753	-0.15024	0.6753	-0.8849	0.6753	0.14228	0.6753	0.01423	0.6753	0.00813	0.6753	0.03944	0.6753	0.12361			0.6753	24.727	0.6753	49.6452	0.6753	41.4794	0.6753	50.496	0.6753	78.2651			0.6753	3.50546	0.6753	3.0071	0.6753	3.17041	0.6753	1.59873	0.6753	2.43471
	0.6713	-3.68602	0.6713	-0.16839	0.6713	-0.15287	0.6713	-0.16966	0.6713	-0.91673	0.6713	0.14451	0.6713	0.01573	0.6713	0.00891	0.6713	0.04072	0.6713	0.12754			0.6713	24.8762	0.6713	50.5747	0.6713	39.1716	0.6713	51.5396	0.6713	78.2037			0.6713	3.50248	0.6713	2.98851	0.6713	3.21657	0.6713	1.61262	0.6713	2.43593
	0.6673	-3.67806	0.6673	-0.18223	0.6673	-0.17236	0.6673	-0.19234	0.6673	-0.9422	0.6673	0.14759	0.6673	0.01738	0.6673	0.00986	0.6673	0.04197	0.6673	0.13189			0.6673	25.3866	0.6673	51.3733	0.6673	36.9211	0.6673	51.3126	0.6673	78.3879			0.6673	3.49227	0.6673	2.97253	0.6673	3.26158	0.6673	1.62602	0.6673	2.43222
	0.6633	-3.71387	0.6633	-0.19703	0.6633	-0.19576	0.6633	-0.21836	0.6633	-0.96925	0.6633	0.14971	0.6633	0.01939	0.6633	0.01094	0.6633	0.0436	0.6633	0.13613			0.6633	25.4884	0.6633	52.558	0.6633	34.6458	0.6633	51.5398	0.6633	78.6373			0.6633	3.49023	0.6633	2.94884	0.6633	3.30708	0.6633	1.6394	0.6633	2.42722
	0.6593	-3.73536	0.6593	-0.21239	0.6593	-0.21597	0.6593	-0.24677	0.6593	-1.00108	0.6593	0.15189	0.6593	0.02131	0.6593	0.01236	0.6593	0.04558	0.6593	0.14032			0.6593	25.6816	0.6593	53.3133	0.6593	32.8479	0.6593	52.0702	0.6593	78.6068			0.6593	3.48637	0.6593	2.93373	0.6593	3.34304	0.6593	1.64988	0.6593	2.42786
	0.6553	-3.73377	0.6553	-0.2291	0.6553	-0.24621	0.6553	-0.27637	0.6553	-1.02177	0.6553	0.15358	0.6553	0.02353	0.6553	0.01402	0.6553	0.04779	0.6553	0.14457			0.6553	25.941	0.6553	54.2462	0.6553	31.666	0.6553	51.8512	0.6553	79.078			0.6553	3.48118	0.6553	2.91508	0.6553	3.36668	0.6553	1.65671	0.6553	2.41845
	0.6513	-3.73536	0.6513	-0.24693	0.6513	-0.27669	0.6513	-0.31624	0.6513	-1.05042	0.6513	0.15533	0.6513	0.02605	0.6513	0.01595	0.6513	0.05316	0.6513	0.14902			0.6513	26.1883	0.6513	55.3121	0.6513	30.3862	0.6513	51.8821	0.6513	79.1806			0.6513	3.47623	0.6513	2.89376	0.6513	3.39228	0.6513	1.66407	0.6513	2.41636
	0.6473	-3.70432	0.6473	-0.26595	0.6473	-0.31043	0.6473	-0.35579	0.6473	-1.07907	0.6473	0.15666	0.6473	0.02836	0.6473	0.01806	0.6473	0.05459	0.6473	0.15311			0.6473	26.574	0.6473	55.7401	0.6473	29.4255	0.6473	52.5117	0.6473	79.3458			0.6473	3.46852	0.6473	2.8852	0.6473	3.41149	0.6473	1.66956	0.6473	2.4131
	0.6433	-3.73058	0.6433	-0.28568	0.6433	-0.34664	0.6433	-0.40171	0.6433	-1.09817	0.6433	0.15841	0.6433	0.03114	0.6433	0.0208	0.6433	0.05767	0.6433	0.15746			0.6433	26.6675	0.6433	56.6189	0.6433	28.3199	0.6433	52.5346	0.6433	79.8009			0.6433	3.46665	0.6433	2.86762	0.6433	3.4336	0.6433	1.67585	0.6433	2.40396
	0.6393	-3.71865	0.6393	-0.30685	0.6393	-0.38874	0.6393	-0.45065	0.6393	-1.12363	0.6393	0.15921	0.6393	0.03402	0.6393	0.02374	0.6393	0.06186	0.6393	0.16122			0.6393	26.8579	0.6393	57.3118	0.6393	27.7196	0.6393	52.0714	0.6393	80.0453			0.6393	3.46284	0.6393	2.85376	0.6393	3.44561	0.6393	1.67925	0.6393	2.39907
	0.6353	-3.71148	0.6353	-0.32881	0.6353	-0.43242	0.6353	-0.50253	0.6353	-1.1483	0.6353	0.16037	0.6353	0.0371	0.6353	0.02699	0.6353	0.06669	0.6353	0.16595			0.6353	27.0733	0.6353	58.0403	0.6353	27.0274	0.6353	52.9005	0.6353	80.1376			0.6353	3.45853	0.6353	2.83919	0.6353	3.45945	0.6353	1.68315	0.6353	2.39727
	0.6313	-3.73854	0.6313	-0.35173	0.6313	-0.48256	0.6313	-0.55736	0.6313	-1.16979	0.6313	0.16091	0.6313	0.04023	0.6313	0.03078	0.6313	0.0721	0.6313	0.16955			0.6313	26.9807	0.6313	58.5972	0.6313	26.447	0.6313	52.9986	0.6313	80.6341			0.6313	3.46039	0.6313	2.82806	0.6313	3.47106	0.6313	1.68642	0.6313	2.38729
	0.6273	-3.73297	0.6273	-0.37521	0.6273	-0.5264	0.6273	-0.62253	0.6273	-1.19366	0.6273	0.16282	0.6273	0.04377	0.6273	0.03493	0.6273	0.07767	0.6273	0.17401			0.6273	27.2924	0.6273	59.4164	0.6273	26.1045	0.6273	52.7684	0.6273	80.6969			0.6273	3.45415	0.6273	2.81167	0.6273	3.47791	0.6273	1.68834	0.6273	2.38608
	0.6233	-3.74252	0.6233	-0.39948	0.6233	-0.58147	0.6233	-0.68803	0.6233	-1.21674	0.6233	0.16345	0.6233	0.04727	0.6233	0.03946	0.6233	0.08414	0.6233	0.17767			0.6233	27.3242	0.6233	60.0145	0.6233	25.5013	0.6233	53.198	0.6233	81.0242			0.6233	3.45352	0.6233	2.79971	0.6233	3.48997	0.6233	1.69172	0.6233	2.37951
	0.6193	-3.74729	0.6193	-0.4251	0.6193	-0.64076	0.6193	-0.75964	0.6193	-1.23504	0.6193	0.16451	0.6193	0.05065	0.6193	0.04408	0.6193	0.09157	0.6193	0.18175			0.6193	27.447	0.6193	60.304	0.6193	25.2724	0.6193	53.2437	0.6193	81.3081			0.6193	3.45106	0.6193	2.79392	0.6193	3.49455	0.6193	1.693	0.6193	2.37384
	0.6153	-3.76719	0.6153	-0.45192	0.6153	-0.69654	0.6153	-0.83317	0.6153	-1.25812	0.6153	0.16541	0.6153	0.0547	0.6153	0.04965	0.6153	0.09894	0.6153	0.18552			0.6153	27.4511	0.6153	60.9679	0.6153	25.4816	0.6153	53.0928	0.6153	81.5118			0.6153	3.45098	0.6153	2.78064	0.6153	3.49037	0.6153	1.69183	0.6153	2.36979
	0.6113	-3.77117	0.6113	-0.47921	0.6113	-0.76028	0.6113	-0.90161	0.6113	-1.27881	0.6113	0.16541	0.6113	0.05852	0.6113	0.05581	0.6113	0.10711	0.6113	0.18966			0.6113	27.4261	0.6113	61.3441	0.6113	25.295	0.6113	53.8696	0.6113	81.7147			0.6113	3.45148	0.6113	2.77312	0.6113	3.4941	0.6113	1.69288	0.6113	2.36571
	0.6073	-3.77833	0.6073	-0.50675	0.6073	-0.8292	0.6073	-0.98755	0.6073	-1.29711	0.6073	0.16626	0.6073	0.06276	0.6073	0.06191	0.6073	0.11486	0.6073	0.19396			0.6073	27.5024	0.6073	61.9477	0.6073	25.2098	0.6073	53.6911	0.6073	82.0943			0.6073	3.44995	0.6073	2.76105	0.6073	3.4958	0.6073	1.69335	0.6073	2.35811
	0.6033	-3.78788	0.6033	-0.53492	0.6033	-0.88729	0.6033	-1.06872	0.6033	-1.3178	0.6033	0.16913	0.6033	0.06674	0.6033	0.06833	0.6033	0.12419	0.6033	0.19703			0.6033	27.8496	0.6033	62.2632	0.6033	25.2639	0.6033	53.7845	0.6033	82.4129			0.6033	3.44301	0.6033	2.75474	0.6033	3.49472	0.6033	1.69305	0.6033	2.35172
	0.5993	-3.79345	0.5993	-0.56492	0.5993	-0.95731	0.5993	-1.14989	0.5993	-1.33929	0.5993	0.16839	0.5993	0.07151	0.5993	0.0756	0.5993	0.13406	0.5993	0.20091			0.5993	27.7092	0.5993	62.888	0.5993	25.4938	0.5993	53.9194	0.5993	82.3919			0.5993	3.44582	0.5993	2.74224	0.5993	3.49012	0.5993	1.69176	0.5993	2.35218
	0.5953	-3.79027	0.5953	-0.59198	0.5953	-1.02893	0.5953	-1.23186	0.5953	-1.35281	0.5953	0.16913	0.5953	0.07528	0.5953	0.08324	0.5953	0.14276	0.5953	0.20425			0.5953	27.8345	0.5953	63.0842	0.5953	25.5522	0.5953	53.8035	0.5953	82.8484			0.5953	3.44331	0.5953	2.73832	0.5953	3.48896	0.5953	1.69144	0.5953	2.34301
	0.5913	-3.79186	0.5913	-0.62182	0.5913	-1.09339	0.5913	-1.32655	0.5913	-1.37191	0.5913	0.16939	0.5913	0.07905	0.5913	0.09114	0.5913	0.15327	0.5913	0.20839			0.5913	27.862	0.5913	63.0688	0.5913	25.544	0.5913	54.3509	0.5913	82.9688			0.5913	3.44276	0.5913	2.73862	0.5913	3.48912	0.5913	1.69148	0.5913	2.34062
	0.5873	-3.79982	0.5873	-0.6511	0.5873	-1.15944	0.5873	-1.41329	0.5873	-1.3926	0.5873	0.1703	0.5873	0.08435	0.5873	0.09899	0.5873	0.16356	0.5873	0.21157			0.5873	27.9392	0.5873	63.8894	0.5873	26.1214	0.5873	54.2136	0.5873	83.2159			0.5873	3.44122	0.5873	2.72221	0.5873	3.47757	0.5873	1.68825	0.5873	2.33566
	0.5833	-3.81494	0.5833	-0.67991	0.5833	-1.23424	0.5833	-1.49924	0.5833	-1.40772	0.5833	0.1713	0.5833	0.08865	0.5833	0.10679	0.5833	0.17576	0.5833	0.21507			0.5833	27.9856	0.5833	64.1679	0.5833	25.9937	0.5833	53.9383	0.5833	83.4279			0.5833	3.44029	0.5833	2.71664	0.5833	3.48013	0.5833	1.68897	0.5833	2.33144
	0.5793	-3.81891	0.5793	-0.71055	0.5793	-1.2987	0.5793	-1.58916	0.5793	-1.42523	0.5793	0.17226	0.5793	0.093	0.5793	0.11523	0.5793	0.18404	0.5793	0.21852			0.5793	28.0945	0.5793	64.3349	0.5793	26.6276	0.5793	53.8689	0.5793	83.6251			0.5793	3.43811	0.5793	2.7133	0.5793	3.46745	0.5793	1.68541	0.5793	2.3275
	0.5753	-3.81891	0.5753	-0.73975	0.5753	-1.37112	0.5753	-1.67669	0.5753	-1.44114	0.5753	0.17226	0.5753	0.0974	0.5753	0.12414	0.5753	0.19491	0.5753	0.22144			0.5753	28.0945	0.5753	64.5962	0.5753	27.0851	0.5753	54.4329	0.5753	83.8589			0.5753	3.43811	0.5753	2.70808	0.5753	3.4583	0.5753	1.68283	0.5753	2.32282
	0.5713	-3.83403	0.5713	-0.76848	0.5713	-1.44114	0.5713	-1.75945	0.5713	-1.45626	0.5713	0.1738	0.5713	0.10175	0.5713	0.13364	0.5713	0.20557	0.5713	0.22292			0.5713	28.214	0.5713	64.8411	0.5713	27.3586	0.5713	54.2576	0.5713	83.9966			0.5713	3.43572	0.5713	2.70318	0.5713	3.45283	0.5713	1.68129	0.5713	2.32005
	0.5673	-3.82369	0.5673	-0.79816	0.5673	-1.5064	0.5673	-1.84699	0.5673	-1.46741	0.5673	0.17412	0.5673	0.10547	0.5673	0.14165	0.5673	0.21687	0.5673	0.22701			0.5673	28.324	0.5673	64.7513	0.5673	27.6475	0.5673	54.688	0.5673	83.951			0.5673	3.43352	0.5673	2.70497	0.5673	3.44705	0.5673	1.67965	0.5673	2.32099
	0.5633	-3.83085	0.5633	-0.82442	0.5633	-1.59075	0.5633	-1.92895	0.5633	-1.48571	0.5633	0.17459	0.5633	0.11077	0.5633	0.15141	0.5633	0.22701	0.5633	0.23051			0.5633	28.3451	0.5633	65.4849	0.5633	28.0624	0.5633	54.9231	0.5633	84.2319			0.5633	3.4331	0.5633	2.6903	0.5633	3.43875	0.5633	1.67731	0.5633	2.31535
	0.5593	-3.84438	0.5593	-0.85227	0.5593	-1.64566	0.5593	-2.02285	0.5593	-1.49685	0.5593	0.17565	0.5593	0.11459	0.5593	0.16064	0.5593	0.23894	0.5593	0.23247			0.5593	28.4068	0.5593	65.5147	0.5593	28.4402	0.5593	54.4136	0.5593	84.6141			0.5593	3.43186	0.5593	2.68971	0.5593	3.4312	0.5593	1.67516	0.5593	2.30771
	0.5553	-3.8396	0.5553	-0.88251	0.5553	-1.69818	0.5553	-2.10084	0.5553	-1.51038	0.5553	0.17613	0.5553	0.11894	0.5553	0.16998	0.5553	0.25024	0.5553	0.23581			0.5553	28.5034	0.5553	65.6202	0.5553	28.9581	0.5553	54.8423	0.5553	84.5889			0.5553	3.42993	0.5553	2.6876	0.5553	3.42084	0.5553	1.67222	0.5553	2.30823
	0.5513	-3.84358	0.5513	-0.90957	0.5513	-1.78094	0.5513	-2.1653	0.5513	-1.5247	0.5513	0.1765	0.5513	0.1234	0.5513	0.1791	0.5513	0.2591	0.5513	0.23788			0.5513	28.5295	0.5513	65.9108	0.5513	29.2034	0.5513	55.0412	0.5513	84.825			0.5513	3.42941	0.5513	2.68178	0.5513	3.41593	0.5513	1.67082	0.5513	2.30352
	0.5473	-3.85552	0.5473	-0.93424	0.5473	-1.83744	0.5473	-2.2592	0.5473	-1.53107	0.5473	0.17703	0.5473	0.12775	0.5473	0.18833	0.5473	0.26902	0.5473	0.24043			0.5473	28.5271	0.5473	66.2598	0.5473	29.535	0.5473	54.9693	0.5473	85.0483			0.5473	3.42946	0.5473	2.6748	0.5473	3.4093	0.5473	1.66893	0.5473	2.29905
	0.5433	-3.8396	0.5433	-0.96209	0.5433	-1.88121	0.5433	-2.32127	0.5433	-1.5446	0.5433	0.17746	0.5433	0.13125	0.5433	0.19783	0.5433	0.27932	0.5433	0.2425			0.5433	28.6872	0.5433	66.1563	0.5433	30.3122	0.5433	55.3714	0.5433	85.1388			0.5433	3.42626	0.5433	2.67687	0.5433	3.39376	0.5433	1.66449	0.5433	2.29723
	0.5393	-3.84597	0.5393	-0.98278	0.5393	-1.9393	0.5393	-2.38016	0.5393	-1.55574	0.5393	0.17884	0.5393	0.13592	0.5393	0.2078	0.5393	0.28871	0.5393	0.24467			0.5393	28.8371	0.5393	66.7631	0.5393	30.968	0.5393	55.4916	0.5393	85.2063			0.5393	3.42326	0.5393	2.66474	0.5393	3.38064	0.5393	1.66073	0.5393	2.29587
	0.5353	-3.86268	0.5353	-1.00904	0.5353	-2.01092	0.5353	-2.46212	0.5353	-1.56529	0.5353	0.17937	0.5353	0.13931	0.5353	0.21815	0.5353	0.29889	0.5353	0.24733			0.5353	28.8032	0.5353	66.6877	0.5353	31.3113	0.5353	55.6003	0.5353	85.3438			0.5353	3.42394	0.5353	2.66625	0.5353	3.37377	0.5353	1.65875	0.5353	2.29314
	0.5313	-3.86746	0.5313	-1.03371	0.5313	-2.04912	0.5313	-2.51703	0.5313	-1.57722	0.5313	0.17921	0.5313	0.1435	0.5313	0.22605	0.5313	0.30733	0.5313	0.24833			0.5313	28.7509	0.5313	66.9317	0.5313	31.7924	0.5313	55.7933	0.5313	85.4997			0.5313	3.42498	0.5313	2.66136	0.5313	3.36415	0.5313	1.65598	0.5313	2.28999
	0.5273	-3.85632	0.5273	-1.0544	0.5273	-2.11994	0.5273	-2.55602	0.5273	-1.58757	0.5273	0.18016	0.5273	0.14722	0.5273	0.23481	0.5273	0.31651	0.5273	0.25019			0.5273	28.9533	0.5273	67.1872	0.5273	32.1034	0.5273	56.1721	0.5273	85.3788			0.5273	3.42093	0.5273	2.65626	0.5273	3.35793	0.5273	1.65419	0.5273	2.29244
	0.5233	-3.87621	0.5233	-1.07827	0.5233	-2.11596	0.5233	-2.62207	0.5233	-1.59393	0.5233	0.18022	0.5233	0.15162	0.5233	0.2434	0.5233	0.32563	0.5233	0.25226			0.5233	28.8334	0.5233	67.5036	0.5233	32.6486	0.5233	56.2287	0.5233	85.5475			0.5233	3.42333	0.5233	2.64993	0.5233	3.34703	0.5233	1.65103	0.5233	2.28905
	0.5193	-3.86507	0.5193	-1.09737	0.5193	-2.17962	0.5193	-2.67459	0.5193	-1.60109	0.5193	0.18069	0.5193	0.15507	0.5193	0.25157	0.5193	0.33385	0.5193	0.25364			0.5193	28.97	0.5193	67.7243	0.5193	33.0675	0.5193	56.1378	0.5193	85.7313			0.5193	3.4206	0.5193	2.64551	0.5193	3.33865	0.5193	1.6486	0.5193	2.28537
	0.5153	-3.88576	0.5153	-1.12045	0.5153	-2.21702	0.5153	-2.70722	0.5153	-1.61303	0.5153	0.18223	0.5153	0.1574	0.5153	0.26101	0.5153	0.34181	0.5153	0.25539			0.5153	29.0479	0.5153	67.4616	0.5153	33.9478	0.5153	56.6885	0.5153	85.6346			0.5153	3.41904	0.5153	2.65077	0.5153	3.32104	0.5153	1.64348	0.5153	2.2873
	0.5113	-3.88974	0.5113	-1.13716	0.5113	-2.28466	0.5113	-2.76133	0.5113	-1.61542	0.5113	0.18175	0.5113	0.16075	0.5113	0.26918	0.5113	0.34919	0.5113	0.25603			0.5113	28.9574	0.5113	67.7393	0.5113	34.1953	0.5113	56.55	0.5113	85.8991			0.5113	3.42085	0.5113	2.64521	0.5113	3.31609	0.5113	1.64204	0.5113	2.28202
	0.5073	-3.88496	0.5073	-1.15785	0.5073	-2.30376	0.5073	-2.79078	0.5073	-1.62338	0.5073	0.18186	0.5073	0.16419	0.5073	0.27969	0.5073	0.35529	0.5073	0.25767			0.5073	29.0023	0.5073	67.8825	0.5073	34.8593	0.5073	56.6733	0.5073	85.7803			0.5073	3.41995	0.5073	2.64235	0.5073	3.30281	0.5073	1.63815	0.5073	2.28438
	0.5033	-3.88496	0.5033	-1.17456	0.5033	-2.34992	0.5033	-2.81147	0.5033	-1.63133	0.5033	0.1825	0.5033	0.16637	0.5033	0.28648	0.5033	0.3625	0.5033	0.25868			0.5033	29.0891	0.5033	67.83	0.5033	35.8556	0.5033	57.2344	0.5033	85.8544			0.5033	3.41822	0.5033	2.6434	0.5033	3.28289	0.5033	1.63231	0.5033	2.28291
	0.4993	-3.89292	0.4993	-1.19525	0.4993	-2.38652	0.4993	-2.84489	0.4993	-1.63452	0.4993	0.18292	0.4993	0.16929	0.4993	0.29666	0.4993	0.36972	0.4993	0.26006			0.4993	29.096	0.4993	67.8267	0.4993	36.611	0.4993	56.8914	0.4993	85.9502			0.4993	3.41808	0.4993	2.64347	0.4993	3.26778	0.4993	1.62785	0.4993	2.28099
	0.4953	-3.88576	0.4953	-1.20957	0.4953	-2.40721	0.4953	-2.88229	0.4953	-1.63929	0.4953	0.18282	0.4953	0.17167	0.4953	0.30266	0.4953	0.37635	0.4953	0.26101			0.4953	29.1273	0.4953	67.9204	0.4953	37.277	0.4953	57.6061	0.4953	86.0679			0.4953	3.41745	0.4953	2.64159	0.4953	3.25446	0.4953	1.62391	0.4953	2.27863
	0.4913	-3.88974	0.4913	-1.22947	0.4913	-2.43427	0.4913	-2.89343	0.4913	-1.64566	0.4913	0.18388	0.4913	0.17544	0.4913	0.31104	0.4913	0.38139	0.4913	0.26165			0.4913	29.2461	0.4913	68.1624	0.4913	37.9864	0.4913	58.1425	0.4913	86.0576			0.4913	3.41508	0.4913	2.63675	0.4913	3.24027	0.4913	1.61969	0.4913	2.27886
	0.4873	-3.8961	0.4873	-1.24061	0.4873	-2.48122	0.4873	-2.91094	0.4873	-1.65043	0.4873	0.18324	0.4873	0.17799	0.4873	0.31757	0.4873	0.38791	0.4873	0.26261			0.4873	29.1189	0.4873	68.4048	0.4873	38.4288	0.4873	57.3722	0.4873	86.035			0.4873	3.41762	0.4873	2.6319	0.4873	3.23142	0.4873	1.61706	0.4873	2.2793
	0.4833	-3.89849	0.4833	-1.25732	0.4833	-2.4852	0.4833	-2.94595	0.4833	-1.65362	0.4833	0.18377	0.4833	0.18027	0.4833	0.32446	0.4833	0.39332	0.4833	0.26335			0.4833	29.1756	0.4833	68.3757	0.4833	39.4426	0.4833	57.6879	0.4833	86.1192			0.4833	3.41649	0.4833	2.63249	0.4833	3.21115	0.4833	1.611	0.4833	2.2776
	0.4793	-3.8969	0.4793	-1.27483	0.4793	-2.51305	0.4793	-2.94356	0.4793	-1.65998	0.4793	0.18473	0.4793	0.18335	0.4793	0.33216	0.4793	0.39773	0.4793	0.26414			0.4793	29.3152	0.4793	68.5152	0.4793	39.9808	0.4793	58.325	0.4793	86.0692			0.4793	3.4137	0.4793	2.6297	0.4793	3.20038	0.4793	1.60777	0.4793	2.27861
	0.4753	-3.89929	0.4753	-1.28279	0.4753	-2.5234	0.4753	-2.96903	0.4753	-1.66157	0.4753	0.18435	0.4753	0.1843	0.4753	0.33826	0.4753	0.40309	0.4753	0.26473			0.4753	29.2496	0.4753	68.4689	0.4753	40.5523	0.4753	57.9945	0.4753	86.1702			0.4753	3.41501	0.4753	2.63062	0.4753	3.18895	0.4753	1.60433	0.4753	2.27661
	0.4713	-3.90486	0.4713	-1.29393	0.4713	-2.53692	0.4713	-2.9738	0.4713	-1.66396	0.4713	0.18377	0.4713	0.18669	0.4713	0.34478	0.4713	0.40781	0.4713	0.26515			0.4713	29.135	0.4713	68.6591	0.4713	41.0712	0.4713	58.2677	0.4713	86.208			0.4713	3.4173	0.4713	2.62682	0.4713	3.17858	0.4713	1.6012	0.4713	2.27583
	0.4673	-3.89451	0.4673	-1.31064	0.4673	-2.58387	0.4673	-2.97619	0.4673	-1.67192	0.4673	0.18351	0.4673	0.18897	0.4673	0.35094	0.4673	0.41338	0.4673	0.26605			0.4673	29.1651	0.4673	68.6282	0.4673	42.4846	0.4673	58.4634	0.4673	86.0526			0.4673	3.4167	0.4673	2.62744	0.4673	3.15031	0.4673	1.59263	0.4673	2.27895
	0.4633	-3.9152	0.4633	-1.32098	0.4633	-2.59263	0.4633	-2.99688	0.4633	-1.67033	0.4633	0.1834	0.4633	0.19183	0.4633	0.35714	0.4633	0.41794	0.4633	0.2668			0.4633	29.019	0.4633	68.9524	0.4633	43.1982	0.4633	58.8775	0.4633	86.2658			0.4633	3.41962	0.4633	2.62095	0.4633	3.13604	0.4633	1.58828	0.4633	2.2747
	0.4593	-3.91202	0.4593	-1.33372	0.4593	-2.59422	0.4593	-3.00245	0.4593	-1.67749	0.4593	0.18414	0.4593	0.19242	0.4593	0.36186	0.4593	0.42224	0.4593	0.26706			0.4593	29.1396	0.4593	68.6565	0.4593	44.2024	0.4593	58.9376	0.4593	86.1927			0.4593	3.41721	0.4593	2.62687	0.4593	3.11595	0.4593	1.58213	0.4593	2.27613
	0.4553	-3.91918	0.4553	-1.34167	0.4553	-2.61889	0.4553	-2.99449	0.4553	-1.68386	0.4553	0.18409	0.4553	0.19481	0.4553	0.36786	0.4553	0.42653	0.4553	0.26664			0.4553	29.087	0.4553	68.9445	0.4553	44.9205	0.4553	58.898	0.4553	86.0557			0.4553	3.41826	0.4553	2.62111	0.4553	3.10159	0.4553	1.57772	0.4553	2.27889
	0.4513	-3.91918	0.4513	-1.35202	0.4513	-2.63719	0.4513	-3.01359	0.4513	-1.68067	0.4513	0.18398	0.4513	0.19629	0.4513	0.37322	0.4513	0.43083	0.4513	0.26849			0.4513	29.0726	0.4513	68.9407	0.4513	45.4627	0.4513	58.8892	0.4513	86.0705			0.4513	3.41855	0.4513	2.62119	0.4513	3.09075	0.4513	1.57437	0.4513	2.27858
	0.4473	-3.91679	0.4473	-1.36077	0.4473	-2.65072	0.4473	-3.02155	0.4473	-1.68863	0.4473	0.18462	0.4473	0.19788	0.4473	0.379	0.4473	0.43985	0.4473	0.26855			0.4473	29.1737	0.4473	69.014	0.4473	46.0439	0.4473	58.9939	0.4473	86.1792			0.4473	3.41653	0.4473	2.61972	0.4473	3.07912	0.4473	1.57077	0.4473	2.27643
	0.4433	-3.94624	0.4433	-1.37191	0.4433	-2.66663	0.4433	-3.01518	0.4433	-1.69261	0.4433	0.18409	0.4433	0.20075	0.4433	0.38298	0.4433	0.43826	0.4433	0.26833			0.4433	28.9164	0.4433	69.2954	0.4433	47.5776	0.4433	59.3347	0.4433	86.0734			0.4433	3.42167	0.4433	2.61409	0.4433	3.04845	0.4433	1.56124	0.4433	2.27852
	0.4393	-3.91202	0.4393	-1.37987	0.4393	-2.66106	0.4393	-3.03428	0.4393	-1.695	0.4393	0.18356	0.4393	0.20069	0.4393	0.38834	0.4393	0.44112	0.4393	0.26844			0.4393	29.0607	0.4393	69.0218	0.4393	48.0307	0.4393	59.3648	0.4393	85.9656			0.4393	3.41879	0.4393	2.61956	0.4393	3.03939	0.4393	1.5584	0.4393	2.28071
	0.4353	-3.92873	0.4353	-1.38783	0.4353	-2.67539	0.4353	-3.02632	0.4353	-1.69659	0.4353	0.18372	0.4353	0.20213	0.4353	0.39009	0.4353	0.44431	0.4353	0.26955			0.4353	28.9764	0.4353	69.0833	0.4353	49.0204	0.4353	59.3916	0.4353	85.939			0.4353	3.42047	0.4353	2.61833	0.4353	3.01959	0.4353	1.55219	0.4353	2.28122
	0.4313	-3.92873	0.4313	-1.3934	0.4313	-2.6921	0.4313	-3.02712	0.4313	-1.70216	0.4313	0.18329	0.4313	0.20366	0.4313	0.39529	0.4313	0.44813	0.4313	0.2704			0.4313	28.9192	0.4313	69.2452	0.4313	49.5792	0.4313	59.5949	0.4313	85.9813			0.4313	3.42162	0.4313	2.6151	0.4313	3.00842	0.4313	1.54867	0.4313	2.28039
	0.4273	-3.93987	0.4273	-1.40295	0.4273	-2.70085	0.4273	-3.04701	0.4273	-1.70534	0.4273	0.18308	0.4273	0.2051	0.4273	0.40086	0.4273	0.45088	0.4273	0.27136			0.4273	28.8206	0.4273	69.2532	0.4273	50.8753	0.4273	59.3016	0.4273	86.0438			0.4273	3.42359	0.4273	2.61494	0.4273	2.98249	0.4273	1.54046	0.4273	2.27914
	0.4233	-3.9351	0.4233	-1.40772	0.4233	-2.70165	0.4233	-3.03428	0.4233	-1.71012	0.4233	0.18266	0.4233	0.20589	0.4233	0.40484	0.4233	0.45481	0.4233	0.27178			0.4233	28.7933	0.4233	69.2747	0.4233	52.5516	0.4233	59.3473	0.4233	86.0796			0.4233	3.42413	0.4233	2.61451	0.4233	2.94897	0.4233	1.52977	0.4233	2.27841
	0.4193	-3.94226	0.4193	-1.41329	0.4193	-2.71359	0.4193	-3.03269	0.4193	-1.72046	0.4193	0.18213	0.4193	0.20711	0.4193	0.40701	0.4193	0.45842	0.4193	0.27247			0.4193	28.677	0.4193	69.3635	0.4193	52.7322	0.4193	59.6073	0.4193	85.8606			0.4193	3.42646	0.4193	2.61273	0.4193	2.94536	0.4193	1.52861	0.4193	2.2828
	0.4153	-3.94544	0.4153	-1.42205	0.4153	-2.72632	0.4153	-3.03587	0.4153	-1.71569	0.4153	0.18223	0.4153	0.20743	0.4153	0.41104	0.4153	0.46081	0.4153	0.27406			0.4153	28.6715	0.4153	69.1535	0.4153	53.1719	0.4153	59.4584	0.4153	86.121			0.4153	3.42657	0.4153	2.61693	0.4153	2.93656	0.4153	1.52579	0.4153	2.27759
	0.4113	-3.93987	0.4113	-1.4308	0.4113	-2.72791	0.4113	-3.04701	0.4113	-1.72524	0.4113	0.18128	0.4113	0.20743	0.4113	0.41428	0.4113	0.46266	0.4113	0.27475			0.4113	28.5772	0.4113	68.8761	0.4113	54.5136	0.4113	59.4248	0.4113	86.1345			0.4113	3.42846	0.4113	2.62248	0.4113	2.90973	0.4113	1.51714	0.4113	2.27733
	0.4073	-3.95181	0.4073	-1.4316	0.4073	-2.74621	0.4073	-3.02314	0.4073	-1.73399	0.4073	0.18085	0.4073	0.2095	0.4073	0.41661	0.4073	0.46383	0.4073	0.27597			0.4073	28.446	0.4073	69.2998	0.4073	55.4711	0.4073	59.4487	0.4073	86.0095			0.4073	3.43108	0.4073	2.614	0.4073	2.89058	0.4073	1.51092	0.4073	2.27982
	0.4033	-3.95977	0.4033	-1.43637	0.4033	-2.74144	0.4033	-3.05656	0.4033	-1.73717	0.4033	0.18096	0.4033	0.21051	0.4033	0.42134	0.4033	0.46733	0.4033	0.27677			0.4033	28.4112	0.4033	69.3664	0.4033	55.1876	0.4033	59.4825	0.4033	86.1369			0.4033	3.43178	0.4033	2.61267	0.4033	2.89625	0.4033	1.51277	0.4033	2.27728
	0.3993	-3.96454	0.3993	-1.44512	0.3993	-2.74701	0.3993	-3.04144	0.3993	-1.74195	0.3993	0.18064	0.3993	0.21274	0.3993	0.42447	0.3993	0.46913	0.3993	0.27863			0.3993	28.339	0.3993	69.5683	0.3993	56.7605	0.3993	59.1457	0.3993	86.1435			0.3993	3.43322	0.3993	2.60863	0.3993	2.86479	0.3993	1.50251	0.3993	2.27713
	0.3953	-3.96852	0.3953	-1.44831	0.3953	-2.75099	0.3953	-3.03428	0.3953	-1.74672	0.3953	0.18032	0.3953	0.21268	0.3953	0.42659	0.3953	0.4711	0.3953	0.27963			0.3953	28.2718	0.3953	69.4572	0.3953	57.4998	0.3953	59.5067	0.3953	86.3372			0.3953	3.43456	0.3953	2.61086	0.3953	2.85	0.3953	1.49765	0.3953	2.27324
	0.3913	-3.96374	0.3913	-1.45547	0.3913	-2.77009	0.3913	-3.05418	0.3913	-1.75786	0.3913	0.17958	0.3913	0.21406	0.3913	0.43157	0.3913	0.47354	0.3913	0.28107			0.3913	28.2009	0.3913	69.5267	0.3913	57.5815	0.3913	59.2516	0.3913	86.2025			0.3913	3.43598	0.3913	2.60947	0.3913	2.84837	0.3913	1.49712	0.3913	2.27597
	0.3873	-3.96772	0.3873	-1.46024	0.3873	-2.76292	0.3873	-3.04861	0.3873	-1.76105	0.3873	0.17915	0.3873	0.21359	0.3873	0.43258	0.3873	0.47513	0.3873	0.28276			0.3873	28.1194	0.3873	69.277	0.3873	58.6274	0.3873	59.4426	0.3873	86.3644			0.3873	3.43761	0.3873	2.61446	0.3873	2.82745	0.3873	1.49022	0.3873	2.2727
	0.3833	-3.96613	0.3833	-1.46183	0.3833	-2.78202	0.3833	-3.04144	0.3833	-1.77378	0.3833	0.17825	0.3833	0.21512	0.3833	0.4337	0.3833	0.4763	0.3833	0.28478			0.3833	28.0073	0.3833	69.553	0.3833	59.5749	0.3833	59.3133	0.3833	86.3064			0.3833	3.43985	0.3833	2.60894	0.3833	2.8085	0.3833	1.48394	0.3833	2.27389
	0.3793	-3.97329	0.3793	-1.4682	0.3793	-2.78282	0.3793	-3.04065	0.3793	-1.77855	0.3793	0.17799	0.3793	0.21592	0.3793	0.43683	0.3793	0.47852	0.3793	0.28648			0.3793	27.928	0.3793	69.5233	0.3793	59.8418	0.3793	58.8697	0.3793	86.5231			0.3793	3.44144	0.3793	2.60953	0.3793	2.80316	0.3793	1.48216	0.3793	2.26954
	0.3753	-3.97409	0.3753	-1.47616	0.3753	-2.78202	0.3753	-3.05577	0.3753	-1.78969	0.3753	0.17831	0.3753	0.2173	0.3753	0.43863	0.3753	0.48006	0.3753	0.28924			0.3753	27.9662	0.3753	69.567	0.3753	60.4633	0.3753	59.0243	0.3753	86.5083			0.3753	3.44068	0.3753	2.60866	0.3753	2.79073	0.3753	1.47802	0.3753	2.26983
	0.3713	-3.96772	0.3713	-1.48173	0.3713	-2.78918	0.3713	-3.04542	0.3713	-1.8064	0.3713	0.17751	0.3713	0.21735	0.3713	0.44149	0.3713	0.48128	0.3713	0.29051			0.3713	27.8972	0.3713	69.4073	0.3713	61.6216	0.3713	59.2333	0.3713	86.5225			0.3713	3.44206	0.3713	2.61185	0.3713	2.76757	0.3713	1.47026	0.3713	2.26954
	0.3673	-3.98046	0.3673	-1.47934	0.3673	-2.80192	0.3673	-3.04701	0.3673	-1.808	0.3673	0.17788	0.3673	0.21809	0.3673	0.44351	0.3673	0.48229	0.3673	0.29237			0.3673	27.8705	0.3673	69.6351	0.3673	61.72	0.3673	59.1109	0.3673	86.695			0.3673	3.44259	0.3673	2.6073	0.3673	2.7656	0.3673	1.4696	0.3673	2.2661
	0.3633	-3.96852	0.3633	-1.48332	0.3633	-2.78918	0.3633	-3.05418	0.3633	-1.81993	0.3633	0.17661	0.3633	0.2182	0.3633	0.44224	0.3633	0.48314	0.3633	0.29412			0.3633	27.7704	0.3633	69.5353	0.3633	62.9074	0.3633	58.9037	0.3633	86.6847			0.3633	3.44459	0.3633	2.60929	0.3633	2.74185	0.3633	1.46159	0.3633	2.26629
	0.3593	-3.98523	0.3593	-1.49128	0.3593	-2.82977	0.3593	-3.0502	0.3593	-1.83107	0.3593	0.1764	0.3593	0.22064	0.3593	0.44653	0.3593	0.48431	0.3593	0.29693			0.3593	27.6414	0.3593	69.7973	0.3593	62.8603	0.3593	59.0333	0.3593	86.6782			0.3593	3.44717	0.3593	2.60405	0.3593	2.74279	0.3593	1.46191	0.3593	2.26643
	0.3553	-3.99239	0.3553	-1.49446	0.3553	-2.81306	0.3553	-3.05258	0.3553	-1.83903	0.3553	0.17597	0.3553	0.22	0.3553	0.44998	0.3553	0.48616	0.3553	0.29953			0.3553	27.5414	0.3553	69.5693	0.3553	63.1438	0.3553	58.7775	0.3553	86.9326			0.3553	3.44917	0.3553	2.60861	0.3553	2.73712	0.3553	1.45999	0.3553	2.26135
	0.3513	-3.9916	0.3513	-1.50003	0.3513	-2.81704	0.3513	-3.06213	0.3513	-1.85097	0.3513	0.17608	0.3513	0.22038	0.3513	0.45147	0.3513	0.48606	0.3513	0.30176			0.3513	27.5604	0.3513	69.4771	0.3513	64.2403	0.3513	58.6792	0.3513	87.043			0.3513	3.44879	0.3513	2.61046	0.3513	2.71519	0.3513	1.45254	0.3513	2.25914
	0.3473	-3.98921	0.3473	-1.5056	0.3473	-2.82579	0.3473	-3.06532	0.3473	-1.86688	0.3473	0.17465	0.3473	0.22181	0.3473	0.45264	0.3473	0.48659	0.3473	0.30393			0.3473	27.3811	0.3473	69.6028	0.3473	64.3813	0.3473	58.7641	0.3473	86.9864			0.3473	3.45238	0.3473	2.60794	0.3473	2.71237	0.3473	1.45158	0.3473	2.26026
	0.3433	-4.00353	0.3433	-1.51197	0.3433	-2.85364	0.3433	-3.06532	0.3433	-1.87007	0.3433	0.1748	0.3433	0.22303	0.3433	0.45476	0.3433	0.48876	0.3433	0.30616			0.3433	27.3179	0.3433	69.6603	0.3433	64.8726	0.3433	58.4588	0.3433	87.2558			0.3433	3.45364	0.3433	2.60679	0.3433	2.70255	0.3433	1.44822	0.3433	2.25489
	0.3393	-3.99558	0.3393	-1.51515	0.3393	-2.82977	0.3393	-3.07327	0.3393	-1.88916	0.3393	0.17496	0.3393	0.22054	0.3393	0.45555	0.3393	0.48898	0.3393	0.30977			0.3393	27.3864	0.3393	69.0557	0.3393	65.4635	0.3393	58.5926	0.3393	87.1154			0.3393	3.45227	0.3393	2.61889	0.3393	2.69073	0.3393	1.44418	0.3393	2.25769
	0.3353	-3.99637	0.3353	-1.51993	0.3353	-2.79714	0.3353	-3.05099	0.3353	-1.89792	0.3353	0.17252	0.3353	0.22345	0.3353	0.45486	0.3353	0.48839	0.3353	0.3121			0.3353	27.0514	0.3353	69.5084	0.3353	65.4327	0.3353	58.5157	0.3353	87.4642			0.3353	3.45897	0.3353	2.60983	0.3353	2.69135	0.3353	1.44439	0.3353	2.25071
	0.3313	-4.00194	0.3313	-1.5247	0.3313	-2.85762	0.3313	-3.07089	0.3313	-1.91224	0.3313	0.17279	0.3313	0.22404	0.3313	0.45577	0.3313	0.49036	0.3313	0.31539			0.3313	27.0548	0.3313	69.4844	0.3313	65.8671	0.3313	58.3777	0.3313	87.4636			0.3313	3.4589	0.3313	2.61031	0.3313	2.68266	0.3313	1.44141	0.3313	2.25073
	0.3273	-4.00672	0.3273	-1.53345	0.3273	-2.85682	0.3273	-3.07805	0.3273	-1.92816	0.3273	0.17348	0.3273	0.22611	0.3273	0.45847	0.3273	0.49104	0.3273	0.31842			0.3273	27.1202	0.3273	69.6418	0.3273	66.3572	0.3273	58.2138	0.3273	87.5717			0.3273	3.4576	0.3273	2.60716	0.3273	2.67286	0.3273	1.43803	0.3273	2.24857
	0.3233	-4.00672	0.3233	-1.53505	0.3233	-2.86478	0.3233	-3.0502	0.3233	-1.94566	0.3233	0.17284	0.3233	0.22579	0.3233	0.45927	0.3233	0.48919	0.3233	0.32117			0.3233	27.0341	0.3233	69.5308	0.3233	66.6263	0.3233	58.3731	0.3233	87.5965			0.3233	3.45932	0.3233	2.60938	0.3233	2.66747	0.3233	1.43617	0.3233	2.24805
	0.3193	-3.99876	0.3193	-1.54221	0.3193	-2.86001	0.3193	-3.06293	0.3193	-1.95044	0.3193	0.17247	0.3193	0.22743	0.3193	0.46197	0.3193	0.49094	0.3193	0.32505			0.3193	27.0303	0.3193	69.6489	0.3193	66.7825	0.3193	58.3366	0.3193	87.9006			0.3193	3.45939	0.3193	2.60702	0.3193	2.66435	0.3193	1.4351	0.3193	2.242
	0.3153	-4.03059	0.3153	-1.54539	0.3153	-2.83773	0.3153	-3.06691	0.3153	-1.96795	0.3153	0.17305	0.3153	0.22733	0.3153	0.46059	0.3153	0.49104	0.3153	0.32759			0.3153	26.9241	0.3153	69.5341	0.3153	66.829	0.3153	58.2985	0.3153	88.0509			0.3153	3.46152	0.3153	2.60932	0.3153	2.66342	0.3153	1.43478	0.3153	2.23897
	0.3113	-4.01149	0.3113	-1.55335	0.3113	-2.89502	0.3113	-3.08044	0.3113	-1.97829	0.3113	0.17167	0.3113	0.22759	0.3113	0.4607	0.3113	0.49136	0.3113	0.33099			0.3113	26.8484	0.3113	69.3542	0.3113	66.959	0.3113	58.1659	0.3113	88.1771			0.3113	3.46303	0.3113	2.61292	0.3113	2.66082	0.3113	1.43388	0.3113	2.23647
	0.3073	-4.02661	0.3073	-1.5629	0.3073	-2.87433	0.3073	-3.1067	0.3073	-1.99898	0.3073	0.1712	0.3073	0.23014	0.3073	0.46224	0.3073	0.49232	0.3073	0.33465			0.3073	26.6966	0.3073	69.5808	0.3073	67.0597	0.3073	58.0379	0.3073	88.1725			0.3073	3.46607	0.3073	2.60838	0.3073	2.65881	0.3073	1.43318	0.3073	2.23654
	0.3033	-4.02263	0.3033	-1.56767	0.3033	-2.87672	0.3033	-3.07487	0.3033	-2.0149	0.3033	0.17189	0.3033	0.22998	0.3033	0.46415	0.3033	0.4902	0.3033	0.3372			0.3033	26.8127	0.3033	69.4111	0.3033	67.565	0.3033	58.1235	0.3033	88.3238			0.3033	3.46375	0.3033	2.61178	0.3033	2.6487	0.3033	1.42968	0.3033	2.23352
	0.2993	-4.01865	0.2993	-1.56767	0.2993	-2.88229	0.2993	-3.09715	0.2993	-2.034	0.2993	0.17056	0.2993	0.2304	0.2993	0.46521	0.2993	0.492	0.2993	0.34064			0.2993	26.6562	0.2993	69.4947	0.2993	67.7009	0.2993	58.2883	0.2993	88.2324			0.2993	3.46688	0.2993	2.61011	0.2993	2.64598	0.2993	1.42874	0.2993	2.23534
	0.2953	-4.03059	0.2953	-1.5804	0.2953	-2.89104	0.2953	-3.10113	0.2953	-2.04673	0.2953	0.17104	0.2953	0.23157	0.2953	0.46335	0.2953	0.49163	0.2953	0.34399			0.2953	26.6522	0.2953	69.3571	0.2953	67.6282	0.2953	58.0729	0.2953	88.4265			0.2953	3.46696	0.2953	2.61286	0.2953	2.64744	0.2953	1.42924	0.2953	2.23148
	0.2913	-4.00433	0.2913	-1.58757	0.2913	-2.88786	0.2913	-3.09237	0.2913	-2.06185	0.2913	0.17136	0.2913	0.2329	0.2913	0.46431	0.2913	0.49104	0.2913	0.34717			0.2913	26.8468	0.2913	69.411	0.2913	68.3371	0.2913	57.9825	0.2913	88.5451			0.2913	3.46306	0.2913	2.61178	0.2913	2.63326	0.2913	1.42431	0.2913	2.22909
	0.2873	-4.029	0.2873	-1.59473	0.2873	-2.90378	0.2873	-3.10033	0.2873	-2.07697	0.2873	0.17077	0.2873	0.23337	0.2873	0.46372	0.2873	0.4912	0.2873	0.35168			0.2873	26.6255	0.2873	69.2998	0.2873	68.1366	0.2873	58.035	0.2873	88.6391			0.2873	3.46749	0.2873	2.614	0.2873	2.63727	0.2873	1.42571	0.2873	2.22722
	0.2833	-4.03059	0.2833	-1.6003	0.2833	-2.8982	0.2833	-3.11784	0.2833	-2.0897	0.2833	0.17072	0.2833	0.23396	0.2833	0.46409	0.2833	0.49099	0.2833	0.35476			0.2833	26.6092	0.2833	69.255	0.2833	68.6299	0.2833	57.9956	0.2833	88.9745			0.2833	3.46782	0.2833	2.6149	0.2833	2.6274	0.2833	1.42227	0.2833	2.22051
	0.2793	-4.02979	0.2793	-1.60348	0.2793	-2.90378	0.2793	-3.11386	0.2793	-2.11516	0.2793	0.1713	0.2793	0.23539	0.2793	0.46664	0.2793	0.49158	0.2793	0.35767			0.2793	26.6926	0.2793	69.4415	0.2793	68.3298	0.2793	57.9493	0.2793	88.8066			0.2793	3.46615	0.2793	2.61117	0.2793	2.6334	0.2793	1.42436	0.2793	2.22385
	0.2753	-4.0282	0.2753	-1.61781	0.2753	-2.91889	0.2753	-3.11068	0.2753	-2.13108	0.2753	0.17061	0.2753	0.2365	0.2753	0.4642	0.2753	0.49057	0.2753	0.36117			0.2753	26.6086	0.2753	69.2525	0.2753	68.3606	0.2753	58.1861	0.2753	88.8409			0.2753	3.46783	0.2753	2.61495	0.2753	2.63279	0.2753	1.42415	0.2753	2.22319
	0.2713	-4.03059	0.2713	-1.62497	0.2713	-2.90696	0.2713	-3.11545	0.2713	-2.14222	0.2713	0.17083	0.2713	0.23783	0.2713	0.46553	0.2713	0.49158	0.2713	0.36515			0.2713	26.6236	0.2713	69.3057	0.2713	68.4716	0.2713	58.0089	0.2713	89.0645			0.2713	3.46753	0.2713	2.61389	0.2713	2.63057	0.2713	1.42338	0.2713	2.21872
	0.2673	-4.03775	0.2673	-1.63293	0.2673	-2.91492	0.2673	-3.12102	0.2673	-2.16132	0.2673	0.17045	0.2673	0.24006	0.2673	0.46638	0.2673	0.49067	0.2673	0.36781			0.2673	26.5325	0.2673	69.507	0.2673	68.5345	0.2673	57.9351	0.2673	89.1673			0.2673	3.46935	0.2673	2.60986	0.2673	2.62931	0.2673	1.42294	0.2673	2.21666
	0.2633	-4.04253	0.2633	-1.6377	0.2633	-2.93242	0.2633	-3.13375	0.2633	-2.17485	0.2633	0.16976	0.2633	0.2408	0.2633	0.465	0.2633	0.48977	0.2633	0.37035			0.2633	26.4122	0.2633	69.5146	0.2633	68.5327	0.2633	58.0913	0.2633	89.2166			0.2633	3.47176	0.2633	2.60971	0.2633	2.62935	0.2633	1.42295	0.2633	2.21566
	0.2593	-4.04253	0.2593	-1.65043	0.2593	-2.94038	0.2593	-3.12102	0.2593	-2.18917	0.2593	0.17056	0.2593	0.24282	0.2593	0.46579	0.2593	0.48776	0.2593	0.3747			0.2593	26.5196	0.2593	69.5415	0.2593	68.2865	0.2593	57.8856	0.2593	89.2332			0.2593	3.46961	0.2593	2.60917	0.2593	2.63427	0.2593	1.42467	0.2593	2.21534
	0.2553	-4.03855	0.2553	-1.65839	0.2553	-2.93481	0.2553	-3.14967	0.2553	-2.20668	0.2553	0.17003	0.2553	0.24356	0.2553	0.466	0.2553	0.48876	0.2553	0.37927			0.2553	26.4706	0.2553	69.4619	0.2553	69.12	0.2553	58.1185	0.2553	89.4167			0.2553	3.47059	0.2553	2.61076	0.2553	2.6176	0.2553	1.41885	0.2553	2.21168
	0.2513	-4.05128	0.2513	-1.67033	0.2513	-2.95789	0.2513	-3.13694	0.2513	-2.22419	0.2513	0.16939	0.2513	0.24393	0.2513	0.46648	0.2513	0.48723	0.2513	0.37916			0.2513	26.3126	0.2513	69.206	0.2513	68.7361	0.2513	58.4401	0.2513	89.6244			0.2513	3.47375	0.2513	2.61588	0.2513	2.62528	0.2513	1.42153	0.2513	2.2075
	0.2473	-4.0481	0.2473	-1.6751	0.2473	-2.94038	0.2473	-3.14967	0.2473	-2.22578	0.2473	0.16976	0.2473	0.2451	0.2473	0.46611	0.2473	0.48823	0.2473	0.38547			0.2473	26.3807	0.2473	69.2929	0.2473	68.4806	0.2473	58.4417	0.2473	89.5751			0.2473	3.47239	0.2473	2.61414	0.2473	2.63039	0.2473	1.42331	0.2473	2.2085
	0.2433	-4.04889	0.2433	-1.68465	0.2433	-2.94118	0.2433	-3.15763	0.2433	-2.25363	0.2433	0.17051	0.2433	0.24743	0.2433	0.46707	0.2433	0.48744	0.2433	0.3877			0.2433	26.4763	0.2433	69.4648	0.2433	68.6982	0.2433	58.0716	0.2433	89.7769			0.2433	3.47047	0.2433	2.6107	0.2433	2.62604	0.2433	1.4218	0.2433	2.20447
	0.2393	-4.0481	0.2393	-1.69181	0.2393	-2.94356	0.2393	-3.15365	0.2393	-2.27273	0.2393	0.17051	0.2393	0.24908	0.2393	0.46558	0.2393	0.48601	0.2393	0.39067			0.2393	26.4808	0.2393	69.5729	0.2393	68.8987	0.2393	58.2852	0.2393	89.6445			0.2393	3.47038	0.2393	2.60854	0.2393	2.62203	0.2393	1.4204	0.2393	2.20711
	0.2353	-4.05844	0.2353	-1.70693	0.2353	-2.96664	0.2353	-3.15842	0.2353	-2.28148	0.2353	0.17061	0.2353	0.25099	0.2353	0.46606	0.2353	0.48616	0.2353	0.39502			0.2353	26.4365	0.2353	69.5158	0.2353	69.0468	0.2353	58.1625	0.2353	89.832			0.2353	3.47127	0.2353	2.60968	0.2353	2.61906	0.2353	1.41936	0.2353	2.20336
	0.2313	-4.05685	0.2313	-1.7133	0.2313	-2.96425	0.2313	-3.15444	0.2313	-2.30297	0.2313	0.17056	0.2313	0.25146	0.2313	0.4651	0.2313	0.48447	0.2313	0.39836			0.2313	26.4384	0.2313	69.4331	0.2313	68.7425	0.2313	58.3059	0.2313	89.9161			0.2313	3.47123	0.2313	2.61134	0.2313	2.62515	0.2313	1.42149	0.2313	2.20168
	0.2273	-4.05526	0.2273	-1.72444	0.2273	-2.96585	0.2273	-3.15126	0.2273	-2.32445	0.2273	0.1704	0.2273	0.25295	0.2273	0.46468	0.2273	0.48452	0.2273	0.40224			0.2273	26.426	0.2273	69.4063	0.2273	68.5616	0.2273	58.5503	0.2273	89.8735			0.2273	3.47148	0.2273	2.61187	0.2273	2.62877	0.2273	1.42275	0.2273	2.20254
	0.2233	-4.06799	0.2233	-1.73399	0.2233	-2.96585	0.2233	-3.17513	0.2233	-2.33559	0.2233	0.17045	0.2233	0.25343	0.2233	0.46648	0.2233	0.48224	0.2233	0.406			0.2233	26.3613	0.2233	69.2416	0.2233	68.9741	0.2233	58.1616	0.2233	90.1157			0.2233	3.47277	0.2233	2.61517	0.2233	2.62052	0.2233	1.41987	0.2233	2.19768
	0.2193	-4.05367	0.2193	-1.74433	0.2193	-2.96187	0.2193	-3.17991	0.2193	-2.3523	0.2193	0.17061	0.2193	0.25491	0.2193	0.46611	0.2193	0.48325	0.2193	0.40637			0.2193	26.4635	0.2193	69.2369	0.2193	68.4419	0.2193	58.672	0.2193	90.2242			0.2193	3.47073	0.2193	2.61526	0.2193	2.63116	0.2193	1.42358	0.2193	2.19552
	0.2153	-4.05208	0.2153	-1.7515	0.2153	-2.9937	0.2153	-3.21572	0.2153	-2.36742	0.2153	0.17093	0.2153	0.25783	0.2153	0.46722	0.2153	0.48314	0.2153	0.41184			0.2153	26.5154	0.2153	69.567	0.2153	68.8955	0.2153	58.6652	0.2153	89.9523			0.2153	3.46969	0.2153	2.60866	0.2153	2.62209	0.2153	1.42042	0.2153	2.20096
	0.2113	-4.0664	0.2113	-1.76662	0.2113	-2.97699	0.2113	-3.18866	0.2113	-2.38334	0.2113	0.17114	0.2113	0.26001	0.2113	0.46526	0.2113	0.48155	0.2113	0.41391			0.2113	26.4628	0.2113	69.5582	0.2113	69.0369	0.2113	58.6603	0.2113	90.2819			0.2113	3.47074	0.2113	2.60884	0.2113	2.61926	0.2113	1.41943	0.2113	2.19436
	0.2073	-4.06322	0.2073	-1.77776	0.2073	-2.98494	0.2073	-3.19344	0.2073	-2.39528	0.2073	0.17226	0.2073	0.26101	0.2073	0.46187	0.2073	0.48107	0.2073	0.4173			0.2073	26.6302	0.2073	69.4486	0.2073	68.3665	0.2073	59.0787	0.2073	90.2826			0.2073	3.4674	0.2073	2.61103	0.2073	2.63267	0.2073	1.42411	0.2073	2.19434
	0.2033	-4.05765	0.2033	-1.78651	0.2033	-2.99768	0.2033	-3.18389	0.2033	-2.41835	0.2033	0.1713	0.2033	0.26101	0.2033	0.4651	0.2033	0.48054	0.2033	0.4199			0.2033	26.5337	0.2033	69.2261	0.2033	68.5243	0.2033	58.8952	0.2033	90.2124			0.2033	3.46933	0.2033	2.61548	0.2033	2.62951	0.2033	1.42301	0.2033	2.19576
	0.1993	-4.06879	0.1993	-1.79288	0.1993	-3.0112	0.1993	-3.21174	0.1993	-2.42631	0.1993	0.17236	0.1993	0.26128	0.1993	0.46484	0.1993	0.48097	0.1993	0.42351			0.1993	26.6128	0.1993	69.1111	0.1993	68.8643	0.1993	59.14	0.1993	90.3572			0.1993	3.46774	0.1993	2.61778	0.1993	2.62271	0.1993	1.42063	0.1993	2.19286
	0.1953	-4.06799	0.1953	-1.80481	0.1953	-2.97778	0.1953	-3.20617	0.1953	-2.44064	0.1953	0.17173	0.1953	0.26398	0.1953	0.46531	0.1953	0.47831	0.1953	0.42569			0.1953	26.5321	0.1953	69.277	0.1953	68.5309	0.1953	59.069	0.1953	90.4894			0.1953	3.46936	0.1953	2.61446	0.1953	2.62938	0.1953	1.42296	0.1953	2.19021
	0.1913	-4.06879	0.1913	-1.81595	0.1913	-3.01837	0.1913	-3.20299	0.1913	-2.46133	0.1913	0.17247	0.1913	0.26674	0.1913	0.46569	0.1913	0.47884	0.1913	0.42897			0.1913	26.627	0.1913	69.4692	0.1913	68.6305	0.1913	59.6008	0.1913	90.325			0.1913	3.46746	0.1913	2.61062	0.1913	2.62739	0.1913	1.42227	0.1913	2.19349
	0.1873	-4.06799	0.1873	-1.8263	0.1873	-3.02155	0.1873	-3.2197	0.1873	-2.47724	0.1873	0.17157	0.1873	0.26584	0.1873	0.46494	0.1873	0.47815	0.1873	0.43141			0.1873	26.5107	0.1873	69.0587	0.1873	68.5254	0.1873	59.4161	0.1873	90.387			0.1873	3.46979	0.1873	2.61883	0.1873	2.62949	0.1873	1.423	0.1873	2.19227
	0.1833	-4.06879	0.1833	-1.84142	0.1833	-3.00723	0.1833	-3.2197	0.1833	-2.48838	0.1833	0.17242	0.1833	0.26971	0.1833	0.46484	0.1833	0.47693	0.1833	0.43274			0.1833	26.6199	0.1833	69.3401	0.1833	68.5467	0.1833	59.418	0.1833	90.4458			0.1833	3.4676	0.1833	2.6132	0.1833	2.62907	0.1833	1.42285	0.1833	2.1911
	0.1793	-4.06162	0.1793	-1.85176	0.1793	-3.02553	0.1793	-3.22447	0.1793	-2.50748	0.1793	0.17194	0.1793	0.27003	0.1793	0.46298	0.1793	0.47635	0.1793	0.43683			0.1793	26.5966	0.1793	69.1398	0.1793	68.4326	0.1793	59.5172	0.1793	90.2191			0.1793	3.46807	0.1793	2.6172	0.1793	2.63135	0.1793	1.42365	0.1793	2.19562
	0.1753	-4.07436	0.1753	-1.8637	0.1753	-3.03667	0.1753	-3.2388	0.1753	-2.51783	0.1753	0.17167	0.1753	0.27157	0.1753	0.46553	0.1753	0.47465	0.1753	0.44012			0.1753	26.489	0.1753	69.1062	0.1753	68.1836	0.1753	59.6014	0.1753	90.4805			0.1753	3.47022	0.1753	2.61788	0.1753	2.63633	0.1753	1.42538	0.1753	2.19038
	0.1713	-4.08311	0.1713	-1.88041	0.1713	-3.02314	0.1713	-3.24596	0.1713	-2.53135	0.1713	0.17279	0.1713	0.2729	0.1713	0.46457	0.1713	0.47497	0.1713	0.44203			0.1713	26.5885	0.1713	68.9229	0.1713	68.4313	0.1713	59.5999	0.1713	90.5867			0.1713	3.46823	0.1713	2.62154	0.1713	2.63137	0.1713	1.42366	0.1713	2.18825
	0.1673	-4.08231	0.1673	-1.88916	0.1673	-3.02712	0.1673	-3.22527	0.1673	-2.55602	0.1673	0.17242	0.1673	0.27513	0.1673	0.46553	0.1673	0.47412	0.1673	0.44383			0.1673	26.5434	0.1673	69.0805	0.1673	68.2388	0.1673	60.3537	0.1673	90.3208			0.1673	3.46913	0.1673	2.61839	0.1673	2.63522	0.1673	1.425	0.1673	2.19357
	0.1633	-4.06401	0.1633	-1.9019	0.1633	-3.04383	0.1633	-3.27063	0.1633	-2.56478	0.1633	0.1721	0.1633	0.27672	0.1633	0.46394	0.1633	0.47301	0.1633	0.44659			0.1633	26.6044	0.1633	69.0376	0.1633	67.818	0.1633	59.6942	0.1633	90.3531			0.1633	3.46791	0.1633	2.61925	0.1633	2.64364	0.1633	1.42792	0.1633	2.19294
	0.1593	-4.09425	0.1593	-1.91145	0.1593	-3.0303	0.1593	-3.2571	0.1593	-2.58228	0.1593	0.17353	0.1593	0.27794	0.1593	0.46425	0.1593	0.4738	0.1593	0.44935			0.1593	26.6246	0.1593	69.0101	0.1593	68.8674	0.1593	60.011	0.1593	90.3231			0.1593	3.46751	0.1593	2.6198	0.1593	2.62265	0.1593	1.42061	0.1593	2.19353
	0.1553	-4.08152	0.1553	-1.92895	0.1553	-3.0502	0.1553	-3.25073	0.1553	-2.59502	0.1553	0.17316	0.1553	0.27794	0.1553	0.46192	0.1553	0.47142	0.1553	0.45205			0.1553	26.647	0.1553	68.5986	0.1553	68.8333	0.1553	60.1886	0.1553	90.3845			0.1553	3.46706	0.1553	2.62803	0.1553	2.62333	0.1553	1.42085	0.1553	2.1923
	0.1513	-4.08789	0.1513	-1.93771	0.1513	-3.0494	0.1513	-3.27222	0.1513	-2.61173	0.1513	0.17332	0.1513	0.279	0.1513	0.46685	0.1513	0.47147	0.1513	0.45179			0.1513	26.6322	0.1513	68.5663	0.1513	67.9937	0.1513	59.8543	0.1513	90.3639			0.1513	3.46736	0.1513	2.62867	0.1513	2.64013	0.1513	1.4267	0.1513	2.19273
	0.1473	-4.09664	0.1473	-1.94566	0.1473	-3.05338	0.1473	-3.27301	0.1473	-2.62366	0.1473	0.17374	0.1473	0.28207	0.1473	0.46325	0.1473	0.47083	0.1473	0.45592			0.1473	26.6393	0.1473	68.8762	0.1473	68.3233	0.1473	60.421	0.1473	90.109			0.1473	3.46721	0.1473	2.62248	0.1473	2.63353	0.1473	1.42441	0.1473	2.19781
	0.1433	-4.0855	0.1433	-1.97033	0.1433	-3.06373	0.1433	-3.28575	0.1433	-2.64117	0.1433	0.17374	0.1433	0.28473	0.1433	0.46372	0.1433	0.47094	0.1433	0.45752			0.1433	26.7023	0.1433	68.73	0.1433	68.4931	0.1433	60.3499	0.1433	90.2312			0.1433	3.46595	0.1433	2.6254	0.1433	2.63014	0.1433	1.42323	0.1433	2.19539
	0.1393	-4.09505	0.1393	-1.97511	0.1393	-3.08521	0.1393	-3.2754	0.1393	-2.64992	0.1393	0.1739	0.1393	0.28393	0.1393	0.46569	0.1393	0.47035	0.1393	0.45921			0.1393	26.6694	0.1393	68.4947	0.1393	68.629	0.1393	60.5275	0.1393	90.2399			0.1393	3.46661	0.1393	2.63011	0.1393	2.62742	0.1393	1.42228	0.1393	2.19519
	0.1353	-4.09425	0.1353	-1.98545	0.1353	-3.06054	0.1353	-3.2953	0.1353	-2.66186	0.1353	0.17449	0.1353	0.28653	0.1353	0.46547	0.1353	0.4686	0.1353	0.4615			0.1353	26.7515	0.1353	68.67	0.1353	68.2198	0.1353	60.4286	0.1353	90.2007			0.1353	3.46497	0.1353	2.6266	0.1353	2.6356	0.1353	1.42513	0.1353	2.19599
	0.1313	-4.09823	0.1313	-1.99978	0.1313	-3.0685	0.1313	-3.30007	0.1313	-2.68255	0.1313	0.17417	0.1313	0.28749	0.1313	0.46701	0.1313	0.4677	0.1313	0.46325			0.1313	26.6867	0.1313	68.496	0.1313	68.0144	0.1313	60.8186	0.1313	90.0627			0.1313	3.46627	0.1313	2.63008	0.1313	2.63971	0.1313	1.42656	0.1313	2.19874
	0.1273	-4.10221	0.1273	-2.0149	0.1273	-3.08123	0.1273	-3.31837	0.1273	-2.68414	0.1273	0.17465	0.1273	0.28977	0.1273	0.46585	0.1273	0.46728	0.1273	0.46425			0.1273	26.7276	0.1273	68.5127	0.1273	68.0097	0.1273	60.6617	0.1273	90.2208			0.1273	3.46545	0.1273	2.62975	0.1273	2.63981	0.1273	1.42659	0.1273	2.19557
	0.1233	-4.10221	0.1233	-2.02206	0.1233	-3.07327	0.1233	-3.30723	0.1233	-2.70404	0.1233	0.17438	0.1233	0.28998	0.1233	0.46738	0.1233	0.46574	0.1233	0.46669			0.1233	26.6924	0.1233	68.3859	0.1233	68.0781	0.1233	60.7754	0.1233	89.9628			0.1233	3.46615	0.1233	2.63228	0.1233	2.63844	0.1233	1.42612	0.1233	2.20075
	0.1193	-4.103	0.1193	-2.03479	0.1193	-3.07646	0.1193	-3.2945	0.1193	-2.71836	0.1193	0.17491	0.1193	0.29189	0.1193	0.46685	0.1193	0.46595	0.1193	0.46786			0.1193	26.7583	0.1193	68.3989	0.1193	68.3524	0.1193	60.7859	0.1193	89.9608			0.1193	3.46483	0.1193	2.63202	0.1193	2.63295	0.1193	1.42421	0.1193	2.20079
	0.1153	-4.10858	0.1153	-2.04912	0.1153	-3.08203	0.1153	-3.31837	0.1153	-2.72313	0.1153	0.17671	0.1153	0.29306	0.1153	0.46675	0.1153	0.4668	0.1153	0.46871			0.1153	26.9653	0.1153	68.2628	0.1153	68.3814	0.1153	60.7595	0.1153	89.9976			0.1153	3.46069	0.1153	2.63474	0.1153	2.63237	0.1153	1.424	0.1153	2.20005
	0.1113	-4.11255	0.1113	-2.05866	0.1113	-3.08999	0.1113	-3.31758	0.1113	-2.74303	0.1113	0.17422	0.1113	0.29475	0.1113	0.46781	0.1113	0.46516	0.1113	0.47041			0.1113	26.6132	0.1113	68.3135	0.1113	68.3774	0.1113	60.6156	0.1113	89.7271			0.1113	3.46774	0.1113	2.63373	0.1113	2.63245	0.1113	1.42403	0.1113	2.20546
	0.1073	-4.12608	0.1073	-2.0714	0.1073	-3.11943	0.1073	-3.32633	0.1073	-2.7494	0.1073	0.17496	0.1073	0.29613	0.1073	0.46823	0.1073	0.46569	0.1073	0.47311			0.1073	26.6355	0.1073	68.2462	0.1073	68.146	0.1073	61.2153	0.1073	89.7913			0.1073	3.46729	0.1073	2.63508	0.1073	2.63708	0.1073	1.42564	0.1073	2.20417
	0.1033	-4.12449	0.1033	-2.08333	0.1033	-3.10431	0.1033	-3.3319	0.1033	-2.76531	0.1033	0.17523	0.1033	0.29666	0.1033	0.46717	0.1033	0.46489	0.1033	0.47417			0.1033	26.6795	0.1033	68.0684	0.1033	68.0917	0.1033	61.2446	0.1033	89.7895			0.1033	3.46641	0.1033	2.63863	0.1033	2.63817	0.1033	1.42602	0.1033	2.20422
	0.0993	-4.11574	0.0993	-2.09209	0.0993	-3.0868	0.0993	-3.34304	0.0993	-2.78043	0.0993	0.17565	0.0993	0.29868	0.0993	0.4694	0.0993	0.46526	0.0993	0.4763			0.0993	26.7847	0.0993	68.1843	0.0993	68.5164	0.0993	60.9804	0.0993	89.6305			0.0993	3.46431	0.0993	2.63631	0.0993	2.62967	0.0993	1.42306	0.0993	2.2074
	0.0953	-4.12369	0.0953	-2.10721	0.0953	-3.12023	0.0953	-3.34702	0.0953	-2.78918	0.0953	0.17592	0.0953	0.29942	0.0953	0.46924	0.0953	0.46293	0.0953	0.4764			0.0953	26.7749	0.0953	67.9725	0.0953	68.2144	0.0953	61.244	0.0953	89.6959			0.0953	3.4645	0.0953	2.64055	0.0953	2.63571	0.0953	1.42517	0.0953	2.20607
	0.0913	-4.13006	0.0913	-2.11676	0.0913	-3.1242	0.0913	-3.33668	0.0913	-2.79953	0.0913	0.17661	0.0913	0.29995	0.0913	0.47163	0.0913	0.46298	0.0913	0.47773			0.0913	26.8299	0.0913	67.8491	0.0913	68.2509	0.0913	60.9059	0.0913	89.5238			0.0913	3.4634	0.0913	2.64302	0.0913	2.63498	0.0913	1.42491	0.0913	2.20953
	0.0873	-4.12927	0.0873	-2.1279	0.0873	-3.10988	0.0873	-3.34861	0.0873	-2.81226	0.0873	0.17581	0.0873	0.30186	0.0873	0.46977	0.0873	0.46394	0.0873	0.47868			0.0873	26.7296	0.0873	67.8983	0.0873	69.1812	0.0873	60.9092	0.0873	89.4369			0.0873	3.46541	0.0873	2.64203	0.0873	2.61638	0.0873	1.41842	0.0873	2.21126
	0.0833	-4.12847	0.0833	-2.1462	0.0833	-3.13296	0.0833	-3.35259	0.0833	-2.82022	0.0833	0.17618	0.0833	0.30372	0.0833	0.472	0.0833	0.46346	0.0833	0.48155			0.0833	26.783	0.0833	67.7893	0.0833	68.7592	0.0833	61.166	0.0833	89.3959			0.0833	3.46434	0.0833	2.64421	0.0833	2.62482	0.0833	1.42137	0.0833	2.21209
	0.0793	-4.14757	0.0793	-2.15336	0.0793	-3.12818	0.0793	-3.33827	0.0793	-2.84091	0.0793	0.17666	0.0793	0.30351	0.0793	0.47025	0.0793	0.46287	0.0793	0.48155			0.0793	26.7387	0.0793	67.6088	0.0793	68.3148	0.0793	60.7771	0.0793	89.3296			0.0793	3.46523	0.0793	2.64782	0.0793	2.6337	0.0793	1.42447	0.0793	2.21341
	0.0753	-4.13006	0.0753	-2.16291	0.0753	-3.11943	0.0753	-3.36134	0.0753	-2.83454	0.0753	0.17602	0.0753	0.30505	0.0753	0.47163	0.0753	0.46277	0.0753	0.48319			0.0753	26.7531	0.0753	67.637	0.0753	68.566	0.0753	60.8164	0.0753	89.4405			0.0753	3.46494	0.0753	2.64726	0.0753	2.62868	0.0753	1.42272	0.0753	2.21119
	0.0713	-4.13404	0.0713	-2.16848	0.0713	-3.14808	0.0713	-3.34543	0.0713	-2.85205	0.0713	0.17634	0.0713	0.30696	0.0713	0.47264	0.0713	0.46181	0.0713	0.48378			0.0713	26.7727	0.0713	67.8014	0.0713	68.5137	0.0713	61.0378	0.0713	89.3046			0.0713	3.46455	0.0713	2.64397	0.0713	2.62973	0.0713	1.42308	0.0713	2.21391
	0.0673	-4.14677	0.0673	-2.18519	0.0673	-3.14171	0.0673	-3.36532	0.0673	-2.86239	0.0673	0.17671	0.0673	0.30818	0.0673	0.47237	0.0673	0.46234	0.0673	0.48563			0.0673	26.7501	0.0673	67.6352	0.0673	68.0984	0.0673	60.9247	0.0673	89.1853			0.0673	3.465	0.0673	2.6473	0.0673	2.63803	0.0673	1.42597	0.0673	2.21629
	0.0633	-4.13404	0.0633	-2.19713	0.0633	-3.14569	0.0633	-3.36214	0.0633	-2.87433	0.0633	0.17687	0.0633	0.30749	0.0633	0.4729	0.0633	0.46165	0.0633	0.48606			0.0633	26.8424	0.0633	67.2915	0.0633	68.2957	0.0633	60.7002	0.0633	89.169			0.0633	3.46315	0.0633	2.65417	0.0633	2.63409	0.0633	1.4246	0.0633	2.21663
	0.0593	-4.14518	0.0593	-2.20907	0.0593	-3.17354	0.0593	-3.37726	0.0593	-2.88706	0.0593	0.17613	0.0593	0.30918	0.0593	0.47396	0.0593	0.46118	0.0593	0.48723			0.0593	26.6825	0.0593	67.2954	0.0593	68.3513	0.0593	61.134	0.0593	88.9938			0.0593	3.46635	0.0593	2.65409	0.0593	2.63297	0.0593	1.42421	0.0593	2.22012
	0.0553	-4.17781	0.0553	-2.21702	0.0553	-3.15842	0.0553	-3.38203	0.0553	-2.89741	0.0553	0.17703	0.0553	0.30982	0.0553	0.47481	0.0553	0.46134	0.0553	0.48781			0.0553	26.6193	0.0553	67.2267	0.0553	68.2345	0.0553	60.5503	0.0553	88.9356			0.0553	3.46761	0.0553	2.65547	0.0553	2.63531	0.0553	1.42503	0.0553	2.22128
	0.0513	-4.16348	0.0513	-2.22816	0.0513	-3.15046	0.0513	-3.38522	0.0513	-2.899	0.0513	0.17693	0.0513	0.31221	0.0513	0.47428	0.0513	0.46356	0.0513	0.48871			0.0513	26.6848	0.0513	67.3457	0.0513	68.2551	0.0513	60.9845	0.0513	88.9676			0.0513	3.4663	0.0513	2.65309	0.0513	2.6349	0.0513	1.42489	0.0513	2.22065
	0.0473	-4.15632	0.0473	-2.2409	0.0473	-3.17195	0.0473	-3.37089	0.0473	-2.91412	0.0473	0.17709	0.0473	0.31316	0.0473	0.47545	0.0473	0.46091	0.0473	0.49014			0.0473	26.7455	0.0473	67.2276	0.0473	68.1823	0.0473	60.3991	0.0473	88.8019			0.0473	3.46509	0.0473	2.65545	0.0473	2.63635	0.0473	1.42539	0.0473	2.22396
	0.0433	-4.17462	0.0433	-2.24806	0.0433	-3.17911	0.0433	-3.39636	0.0433	-2.91969	0.0433	0.17894	0.0433	0.31338	0.0433	0.47619	0.0433	0.46086	0.0433	0.49067			0.0433	26.8857	0.0433	67.1155	0.0433	67.8977	0.0433	60.3115	0.0433	88.8521			0.0433	3.46229	0.0433	2.65769	0.0433	2.64205	0.0433	1.42737	0.0433	2.22296
	0.0393	-4.15791	0.0393	-2.25999	0.0393	-3.17036	0.0393	-3.40034	0.0393	-2.92924	0.0393	0.17756	0.0393	0.31465	0.0393	0.47502	0.0393	0.46187	0.0393	0.49232			0.0393	26.7991	0.0393	67.0601	0.0393	68.1142	0.0393	60.6531	0.0393	88.7443			0.0393	3.46402	0.0393	2.6588	0.0393	2.63772	0.0393	1.42587	0.0393	2.22512
	0.0353	-4.18258	0.0353	-2.26557	0.0353	-3.18946	0.0353	-3.37408	0.0353	-2.94356	0.0353	0.17815	0.0353	0.31465	0.0353	0.4773	0.0353	0.46128	0.0353	0.49317			0.0353	26.738	0.0353	66.9505	0.0353	67.6774	0.0353	60.1049	0.0353	88.6687			0.0353	3.46524	0.0353	2.66099	0.0353	2.64645	0.0353	1.4289	0.0353	2.22662
	0.0313	-4.17224	0.0313	-2.27591	0.0313	-3.18707	0.0313	-3.39875	0.0313	-2.94356	0.0313	0.1774	0.0313	0.31666	0.0313	0.47906	0.0313	0.46213	0.0313	0.49423			0.0313	26.6986	0.0313	67.032	0.0313	68.0577	0.0313	60.5992	0.0313	88.7537			0.0313	3.46603	0.0313	2.65936	0.0313	2.63885	0.0313	1.42626	0.0313	2.22492
	0.0273	-4.17303	0.0273	-2.28626	0.0273	-3.19582	0.0273	-3.4266	0.0273	-2.9555	0.0273	0.17788	0.0273	0.31613	0.0273	0.47879	0.0273	0.46181	0.0273	0.49534			0.0273	26.7564	0.0273	66.7555	0.0273	68.0238	0.0273	59.7725	0.0273	88.6601			0.0273	3.46487	0.0273	2.66489	0.0273	2.63952	0.0273	1.42649	0.0273	2.22679
	0.0233	-4.17224	0.0233	-2.29819	0.0233	-3.2197	0.0233	-3.4075	0.0233	-2.96505	0.0233	0.17772	0.0233	0.31778	0.0233	0.47943	0.0233	0.4624	0.0233	0.49561			0.0233	26.7401	0.0233	66.7546	0.0233	67.8209	0.0233	60.0888	0.0233	88.612			0.0233	3.4652	0.0233	2.66491	0.0233	2.64358	0.0233	1.4279	0.0233	2.22776
	0.0193	-4.19213	0.0193	-2.30297	0.0193	-3.22208	0.0193	-3.43933	0.0193	-2.96187	0.0193	0.17868	0.0193	0.31863	0.0193	0.47959	0.0193	0.46266	0.0193	0.49444			0.0193	26.754	0.0193	66.781	0.0193	68.3007	0.0193	59.9388	0.0193	88.6914			0.0193	3.46492	0.0193	2.66438	0.0193	2.63399	0.0193	1.42457	0.0193	2.22617
	0.0153	-4.1786	0.0153	-2.31968	0.0153	-3.21015	0.0153	-3.39715	0.0153	-2.96505	0.0153	0.17836	0.0153	0.32101	0.0153	0.48028	0.0153	0.46192	0.0153	0.49693			0.0153	26.7876	0.0153	66.7914	0.0153	68.588	0.0153	59.6565	0.0153	88.522			0.0153	3.46425	0.0153	2.66417	0.0153	2.62824	0.0153	1.42256	0.0153	2.22956
	0.0113	-4.18019	0.0113	-2.32684	0.0113	-3.21094	0.0113	-3.4266	0.0113	-2.98654	0.0113	0.17889	0.0113	0.31926	0.0113	0.48102	0.0113	0.46054	0.0113	0.49868			0.0113	26.8478	0.0113	66.4115	0.0113	68.2478	0.0113	59.9264	0.0113	88.414			0.0113	3.46304	0.0113	2.67177	0.0113	2.63504	0.0113	1.42493	0.0113	2.23173
	0.0073	-4.18417	0.0073	-2.33241	0.0073	-3.2189	0.0073	-3.45525	0.0073	-2.98415	0.0073	0.17974	0.0073	0.32017	0.0073	0.48049	0.0073	0.46054	0.0073	0.49921			0.0073	26.9358	0.0073	66.4306	0.0073	67.4294	0.0073	59.6789	0.0073	88.627			0.0073	3.46128	0.0073	2.67139	0.0073	2.65141	0.0073	1.43062	0.0073	2.22747
	0.0033	-4.17383	0.0033	-2.34435	0.0033	-3.22845	0.0033	-3.46877	0.0033	-2.99051	0.0033	0.17947	0.0033	0.32117	0.0033	0.48059	0.0033	0.4616	0.0033	0.49969			0.0033	26.9591	0.0033	66.3436	0.0033	67.4917	0.0033	59.4424	0.0033	88.5743			0.0033	3.46082	0.0033	2.67313	0.0033	2.65017	0.0033	1.43019	0.0033	2.22852
	-0.0007	-4.18179	-0.0007	-2.3539	-0.0007	-3.22447	-0.0007	-3.41864	-0.0007	-3.00086	-0.0007	0.17969	-0.0007	0.32208	-0.0007	0.48203	-0.0007	0.4616	-0.0007	0.50107			-0.0007	26.9422	-0.0007	66.2877	-0.0007	68.0577	-0.0007	59.4177	-0.0007	88.4511			-0.0007	3.46116	-0.0007	2.67425	-0.0007	2.63885	-0.0007	1.42626	-0.0007	2.23098
	-0.0047	-4.18815	-0.0047	-2.36106	-0.0047	-3.24516	-0.0047	-3.41944	-0.0047	-3.00404	-0.0047	0.17984	-0.0047	0.32292	-0.0047	0.48203	-0.0047	0.4607	-0.0047	0.50081			-0.0047	26.9274	-0.0047	66.2697	-0.0047	67.4455	-0.0047	59.4098	-0.0047	88.5348			-0.0047	3.46145	-0.0047	2.67461	-0.0047	2.65109	-0.0047	1.43051	-0.0047	2.22931
	-0.0087	-4.19134	-0.0087	-2.38095	-0.0087	-3.24994	-0.0087	-3.48867	-0.0087	-3.00961	-0.0087	0.18027	-0.0087	0.32462	-0.0087	0.48394	-0.0087	0.4624	-0.0087	0.50234			-0.0087	26.9646	-0.0087	66.1303	-0.0087	67.1133	-0.0087	59.2607	-0.0087	88.4172			-0.0087	3.46071	-0.0087	2.67739	-0.0087	2.65773	-0.0087	1.43281	-0.0087	2.23165
	-0.0127	-4.18577	-0.0127	-2.38334	-0.0127	-3.22129	-0.0127	-3.44172	-0.0127	-3.02075	-0.0127	0.18053	-0.0127	0.32425	-0.0127	0.48272	-0.0127	0.46107	-0.0127	0.50277			-0.0127	27.03	-0.0127	66.0353	-0.0127	67.9534	-0.0127	59.8052	-0.0127	88.3863			-0.0127	3.4594	-0.0127	2.67929	-0.0127	2.64093	-0.0127	1.42698	-0.0127	2.23228
	-0.0167	-4.18974	-0.0167	-2.38652	-0.0167	-3.27858	-0.0167	-3.47753	-0.0167	-3.02632	-0.0167	0.18128	-0.0167	0.32425	-0.0167	0.48425	-0.0167	0.46065	-0.0167	0.50229			-0.0167	27.1039	-0.0167	65.9763	-0.0167	67.2297	-0.0167	59.4238	-0.0167	88.3371			-0.0167	3.45792	-0.0167	2.68047	-0.0167	2.65541	-0.0167	1.43201	-0.0167	2.23326
	-0.0207	-4.1977	-0.0207	-2.39766	-0.0207	-3.25949	-0.0207	-3.47196	-0.0207	-3.01837	-0.0207	0.18229	-0.0207	0.32542	-0.0207	0.48595	-0.0207	0.46075	-0.0207	0.50494			-0.0207	27.1895	-0.0207	65.9293	-0.0207	67.3332	-0.0207	58.9347	-0.0207	88.4201			-0.0207	3.45621	-0.0207	2.68141	-0.0207	2.65334	-0.0207	1.43129	-0.0207	2.2316
	-0.0247	-4.18577	-0.0247	-2.40642	-0.0247	-3.26744	-0.0247	-3.47832	-0.0247	-3.03985	-0.0247	0.18207	-0.0247	0.32521	-0.0247	0.48675	-0.0247	0.46059	-0.0247	0.50473			-0.0247	27.229	-0.0247	65.7395	-0.0247	67.3215	-0.0247	59.0941	-0.0247	88.33			-0.0247	3.45542	-0.0247	2.68521	-0.0247	2.65357	-0.0247	1.43137	-0.0247	2.23341
	-0.0287	-4.18736	-0.0287	-2.41278	-0.0287	-3.24198	-0.0287	-3.47991	-0.0287	-3.03508	-0.0287	0.18239	-0.0287	0.32653	-0.0287	0.48494	-0.0287	0.46065	-0.0287	0.50579			-0.0287	27.2612	-0.0287	65.8026	-0.0287	67.1867	-0.0287	59.1763	-0.0287	88.3868			-0.0287	3.45478	-0.0287	2.68395	-0.0287	2.65627	-0.0287	1.4323	-0.0287	2.23227
	-0.0327	-4.18417	-0.0327	-2.42472	-0.0327	-3.26744	-0.0327	-3.49663	-0.0327	-3.04065	-0.0327	0.18255	-0.0327	0.3251	-0.0327	0.48749	-0.0327	0.4607	-0.0327	0.50654			-0.0327	27.2996	-0.0327	65.3912	-0.0327	67.0364	-0.0327	58.7903	-0.0327	88.3999			-0.0327	3.45401	-0.0327	2.69218	-0.0327	2.65927	-0.0327	1.43334	-0.0327	2.23201
	-0.0367	-4.15314	-0.0367	-2.43268	-0.0367	-3.30325	-0.0367	-3.47355	-0.0367	-3.05258	-0.0367	0.1826	-0.0367	0.32706	-0.0367	0.48791	-0.0367	0.45927	-0.0367	0.5068			-0.0367	27.4825	-0.0367	65.512	-0.0367	66.89	-0.0367	58.894	-0.0367	88.2791			-0.0367	3.45035	-0.0367	2.68976	-0.0367	2.6622	-0.0367	1.43435	-0.0367	2.23441
	-0.0407	-4.20725	-0.0407	-2.43506	-0.0407	-3.29291	-0.0407	-3.49981	-0.0407	-3.04463	-0.0407	0.18319	-0.0407	0.3269	-0.0407	0.48733	-0.0407	0.45932	-0.0407	0.50781			-0.0407	27.2521	-0.0407	65.4474	-0.0407	67.4033	-0.0407	58.8506	-0.0407	88.4336			-0.0407	3.45496	-0.0407	2.69105	-0.0407	2.65193	-0.0407	1.4308	-0.0407	2.23133
	-0.0447	-4.19929	-0.0447	-2.44541	-0.0447	-3.29052	-0.0447	-3.51334	-0.0447	-3.05577	-0.0447	0.18388	-0.0447	0.32627	-0.0447	0.48908	-0.0447	0.45868	-0.0447	0.50792			-0.0447	27.3854	-0.0447	65.1752	-0.0447	67.3186	-0.0447	58.8721	-0.0447	88.3515			-0.0447	3.45229	-0.0447	2.6965	-0.0447	2.65363	-0.0447	1.43139	-0.0447	2.23297
	-0.0487	-4.18258	-0.0487	-2.45655	-0.0487	-3.29609	-0.0487	-3.50777	-0.0487	-3.06213	-0.0487	0.18462	-0.0487	0.32754	-0.0487	0.4903	-0.0487	0.45879	-0.0487	0.50882			-0.0487	27.5755	-0.0487	65.1466	-0.0487	66.9982	-0.0487	58.8719	-0.0487	88.2592			-0.0487	3.44849	-0.0487	2.69707	-0.0487	2.66004	-0.0487	1.43361	-0.0487	2.23481
	-0.0527	-4.20088	-0.0527	-2.45973	-0.0527	-3.31042	-0.0527	-3.53323	-0.0527	-3.06293	-0.0527	0.18526	-0.0527	0.32494	-0.0527	0.48744	-0.0527	0.45768	-0.0527	0.50951			-0.0527	27.5535	-0.0527	64.7404	-0.0527	67.0184	-0.0527	58.6942	-0.0527	88.3338			-0.0527	3.44893	-0.0527	2.70519	-0.0527	2.65963	-0.0527	1.43347	-0.0527	2.23332
	-0.0567	-4.20646	-0.0567	-2.47565	-0.0567	-3.30803	-0.0567	-3.53562	-0.0567	-3.07089	-0.0567	0.18584	-0.0567	0.32807	-0.0567	0.49004	-0.0567	0.45863	-0.0567	0.50924			-0.0567	27.5968	-0.0567	64.8778	-0.0567	66.9617	-0.0567	58.6562	-0.0567	88.2727			-0.0567	3.44806	-0.0567	2.70244	-0.0567	2.66077	-0.0567	1.43386	-0.0567	2.23454
	-0.0607	-4.18577	-0.0607	-2.48281	-0.0607	-3.32713	-0.0607	-3.52687	-0.0607	-3.06452	-0.0607	0.18584	-0.0607	0.3295	-0.0607	0.48998	-0.0607	0.4564	-0.0607	0.51094			-0.0607	27.7143	-0.0607	64.9421	-0.0607	66.1262	-0.0607	58.8267	-0.0607	88.3493			-0.0607	3.44571	-0.0607	2.70116	-0.0607	2.67748	-0.0607	1.43962	-0.0607	2.23302
	-0.0647	-4.20407	-0.0647	-2.48599	-0.0647	-3.32315	-0.0647	-3.55551	-0.0647	-3.07327	-0.0647	0.186	-0.0647	0.32924	-0.0647	0.49094	-0.0647	0.45545	-0.0647	0.51105			-0.0647	27.6306	-0.0647	64.8507	-0.0647	66.643	-0.0647	58.8539	-0.0647	88.3728			-0.0647	3.44739	-0.0647	2.70299	-0.0647	2.66714	-0.0647	1.43606	-0.0647	2.23254
	-0.0687	-4.18019	-0.0687	-2.49316	-0.0687	-3.35339	-0.0687	-3.5388	-0.0687	-3.0693	-0.0687	0.1869	-0.0687	0.32945	-0.0687	0.49242	-0.0687	0.45577	-0.0687	0.51089			-0.0687	27.8824	-0.0687	64.7529	-0.0687	66.3171	-0.0687	58.7977	-0.0687	88.4469			-0.0687	3.44235	-0.0687	2.70494	-0.0687	2.67366	-0.0687	1.43831	-0.0687	2.23105
	-0.0727	-4.18815	-0.0727	-2.49952	-0.0727	-3.351	-0.0727	-3.57222	-0.0727	-3.08362	-0.0727	0.18743	-0.0727	0.32828	-0.0727	0.49311	-0.0727	0.45465	-0.0727	0.51227			-0.0727	27.9048	-0.0727	64.4861	-0.0727	66.3444	-0.0727	58.7535	-0.0727	88.202			-0.0727	3.4419	-0.0727	2.71028	-0.0727	2.67311	-0.0727	1.43812	-0.0727	2.23595
	-0.0767	-4.19452	-0.0767	-2.50589	-0.0767	-3.35737	-0.0767	-3.58098	-0.0767	-3.08839	-0.0767	0.18817	-0.0767	0.3303	-0.0767	0.49322	-0.0767	0.45529	-0.0767	0.51221			-0.0767	27.9633	-0.0767	64.6425	-0.0767	65.5573	-0.0767	58.6728	-0.0767	88.2586			-0.0767	3.44073	-0.0767	2.70715	-0.0767	2.68885	-0.0767	1.44353	-0.0767	2.23482
	-0.0807	-4.19452	-0.0807	-2.51225	-0.0807	-3.34941	-0.0807	-3.5953	-0.0807	-3.08521	-0.0807	0.18881	-0.0807	0.32924	-0.0807	0.49301	-0.0807	0.4537	-0.0807	0.51285			-0.0807	28.0447	-0.0807	64.391	-0.0807	66.0666	-0.0807	58.276	-0.0807	88.3044			-0.0807	3.43911	-0.0807	2.71218	-0.0807	2.67867	-0.0807	1.44003	-0.0807	2.23392
	-0.0847	-4.19611	-0.0847	-2.52658	-0.0847	-3.37408	-0.0847	-3.5762	-0.0847	-3.09556	-0.0847	0.18897	-0.0847	0.33216	-0.0847	0.49152	-0.0847	0.45375	-0.0847	0.51354			-0.0847	28.0558	-0.0847	64.5281	-0.0847	65.5738	-0.0847	58.6604	-0.0847	88.2005			-0.0847	3.43888	-0.0847	2.70944	-0.0847	2.68852	-0.0847	1.44342	-0.0847	2.23599
	-0.0887	-4.18815	-0.0887	-2.52976	-0.0887	-3.38681	-0.0887	-3.59848	-0.0887	-3.09396	-0.0887	0.18992	-0.0887	0.32966	-0.0887	0.49534	-0.0887	0.45184	-0.0887	0.51396			-0.0887	28.2236	-0.0887	64.1443	-0.0887	65.0852	-0.0887	58.3898	-0.0887	88.2922			-0.0887	3.43553	-0.0887	2.71711	-0.0887	2.6983	-0.0887	1.44677	-0.0887	2.23415
	-0.0927	-4.18497	-0.0927	-2.53613	-0.0927	-3.36294	-0.0927	-3.60963	-0.0927	-3.09794	-0.0927	0.19072	-0.0927	0.32865	-0.0927	0.49036	-0.0927	0.45083	-0.0927	0.51508			-0.0927	28.3436	-0.0927	63.9016	-0.0927	65.305	-0.0927	58.8353	-0.0927	88.2695			-0.0927	3.43313	-0.0927	2.72197	-0.0927	2.6939	-0.0927	1.44526	-0.0927	2.23461
	-0.0967	-4.19134	-0.0967	-2.53613	-0.0967	-3.39079	-0.0967	-3.5953	-0.0967	-3.10192	-0.0967	0.19083	-0.0967	0.3294	-0.0967	0.49343	-0.0967	0.44998	-0.0967	0.5155			-0.0967	28.3202	-0.0967	63.9998	-0.0967	64.8886	-0.0967	58.7999	-0.0967	88.313			-0.0967	3.4336	-0.0967	2.72	-0.0967	2.70223	-0.0967	1.44811	-0.0967	2.23373
	-0.1007	-4.20486	-0.1007	-2.54886	-0.1007	-3.38681	-0.1007	-3.62872	-0.1007	-3.1059	-0.1007	0.19136	-0.1007	0.33094	-0.1007	0.492	-0.1007	0.44966	-0.1007	0.51545			-0.1007	28.3093	-0.1007	63.9847	-0.1007	65.2444	-0.1007	58.7357	-0.1007	88.2904			-0.1007	3.43381	-0.1007	2.72031	-0.1007	2.69511	-0.1007	1.44568	-0.1007	2.23419
	-0.1047	-4.19452	-0.1047	-2.55841	-0.1047	-3.38761	-0.1047	-3.62634	-0.1047	-3.1067	-0.1047	0.19258	-0.1047	0.3312	-0.1047	0.49364	-0.1047	0.44882	-0.1047	0.51524			-0.1047	28.5243	-0.1047	63.8569	-0.1047	64.8927	-0.1047	58.6197	-0.1047	88.2727			-0.1047	3.42951	-0.1047	2.72286	-0.1047	2.70215	-0.1047	1.44809	-0.1047	2.23454
	-0.1087	-4.17224	-0.1087	-2.56159	-0.1087	-3.4083	-0.1087	-3.63668	-0.1087	-3.10908	-0.1087	0.19162	-0.1087	0.32918	-0.1087	0.49168	-0.1087	0.44866	-0.1087	0.51534			-0.1087	28.533	-0.1087	63.5379	-0.1087	65.0525	-0.1087	59.0778	-0.1087	88.2145			-0.1087	3.42934	-0.1087	2.72924	-0.1087	2.69895	-0.1087	1.44699	-0.1087	2.2357
	-0.1127	-4.20168	-0.1127	-2.57353	-0.1127	-3.41148	-0.1127	-3.65976	-0.1127	-3.1067	-0.1127	0.19226	-0.1127	0.3303	-0.1127	0.49375	-0.1127	0.44691	-0.1127	0.51609			-0.1127	28.4423	-0.1127	63.4828	-0.1127	64.2452	-0.1127	58.5773	-0.1127	88.2626			-0.1127	3.43115	-0.1127	2.73034	-0.1127	2.7151	-0.1127	1.45251	-0.1127	2.23475
	-0.1167	-4.19372	-0.1167	-2.57671	-0.1167	-3.42341	-0.1167	-3.67567	-0.1167	-3.11704	-0.1167	0.19385	-0.1167	0.32987	-0.1167	0.49449	-0.1167	0.44595	-0.1167	0.5164			-0.1167	28.6906	-0.1167	63.3736	-0.1167	64.8523	-0.1167	58.5939	-0.1167	88.1697			-0.1167	3.42619	-0.1167	2.73253	-0.1167	2.70295	-0.1167	1.44836	-0.1167	2.2366
	-0.1207	-4.19054	-0.1207	-2.57751	-0.1207	-3.39318	-0.1207	-3.6518	-0.1207	-3.11943	-0.1207	0.19374	-0.1207	0.32972	-0.1207	0.49386	-0.1207	0.44484	-0.1207	0.51667			-0.1207	28.6958	-0.1207	63.3393	-0.1207	64.0647	-0.1207	58.5934	-0.1207	88.1623			-0.1207	3.42608	-0.1207	2.73321	-0.1207	2.71871	-0.1207	1.45374	-0.1207	2.23676
	-0.1247	-4.19054	-0.1247	-2.59263	-0.1247	-3.4457	-0.1247	-3.67249	-0.1247	-3.12023	-0.1247	0.19438	-0.1247	0.33019	-0.1247	0.49301	-0.1247	0.44351	-0.1247	0.51704			-0.1247	28.7765	-0.1247	63.149	-0.1247	64.342	-0.1247	58.6553	-0.1247	88.175			-0.1247	3.42447	-0.1247	2.73702	-0.1247	2.71316	-0.1247	1.45185	-0.1247	2.2365
	-0.1287	-4.19213	-0.1287	-2.60218	-0.1287	-3.4266	-0.1287	-3.67647	-0.1287	-3.12261	-0.1287	0.19486	-0.1287	0.33067	-0.1287	0.49205	-0.1287	0.44224	-0.1287	0.51794			-0.1287	28.8276	-0.1287	63.0526	-0.1287	63.5099	-0.1287	58.8359	-0.1287	88.1728			-0.1287	3.42345	-0.1287	2.73895	-0.1287	2.7298	-0.1287	1.45751	-0.1287	2.23654
			-0.1327	-2.60934	-0.1327	-3.49106	-0.1327	-3.69	-0.1327	-3.125	-0.1327	0.19597	-0.1327	0.33078	-0.1327	0.49471	-0.1327	0.44181	-0.1327				-0.1327	29.0062	-0.1327	62.9478	-0.1327	63.4137	-0.1327	58.7507	-0.1327	88.221			-0.1327	3.41988	-0.1327	2.74104	-0.1327	2.73173	-0.1327	1.45816	-0.1327	2.23558

## Sheet: Figure 4d
Figure 4d
RHE	Meso-PC	RHE	S-doped CNFs	RHE	Co-doped GO	RHE	Co-doped microporous carbon		Au0.7Pd0.3/C alloy		N-doped CNTs		Pt-doped carbon		Hierarchical porous carbon
0.4	87	0.6	65	0.5	40	0.5	64	0.5	30	0.5	55	0.7	19	0.7	20
0.3	90	0.4	63	0.3	41	0.4	62	0.1	60	0.4	53	0.5	35	0.5	55
0.1	88	0.2	63.5	0.2	39	0.3	60	0.05	40	0.3	50	0.1	41	0.3	59
				0.1	37	0.1	51			0.1	38			0.2	59

## Sheet: Figure 5
Figure 5a								Figure 5b								Figure 5c								Figure 5d								Figure 5e								Figure 5f
Micro/meso-PC								Micro/meso-OPC-20								Micro/meso-OPC-40								Micro/meso-OPC-60								Micro/meso-OPC-180								Micro/meso-OPC-300
eV	C=O	COOH	C-OH	Background_c-o.dat	Envelope_c-o.dat			eV	C=O	COOH	C-OH	Background_c-o.dat	Envelope_c-o.dat			eV	C=O	COOH	C-OH	Background_c-o.dat	Envelope_c-o.dat			eV	C=O	COOH	C-OH	Background_c-o.dat	Envelope_c-o.dat			eV	C=O	COOH	C-OH	Background_c-o.dat	Envelope_c-o.dat			eV	C=O	COOH	C-OH	Background_c-o.dat	Envelope_c-o.dat
546.103	30402.9	30407.2	30414.5	30410.9	30402.9	30426.8		545	13309.7	13318.6	13324.6	13318.5	13309.7	13342.3		545.777	15118.1	15128.6	15136.2	15137.4	15118.1	15166.1		545.263	13134.8	13144.9	13151.8	13140.9	13134.8	13168		544.781	22772.4	22780.2	22912.1	22783.2	22772.4	22930.7		544.799	22772.4	22780	22915.8	22782.3	22772.4	22933.3
546.003	30555.8	30560.1	30567.6	30563.9	30555.8	30580.1		544.9	13183.5	13192.6	13198.6	13192.4	13183.5	13216.6		545.677	15029.4	15040.1	15047.8	15049	15029.4	15078.1		545.163	13494.6	13504.8	13511.9	13500.8	13494.6	13528.3		544.681	23108.4	23116.3	23250.5	23119.4	23108.4	23269.4		544.699	23108.4	23116.1	23254.1	23118.5	23108.4	23271.9
545.903	30281.2	30285.6	30293.2	30289.5	30281.2	30305.9		544.8	13147.3	13156.5	13162.6	13156.4	13147.3	13180.9		545.577	15469.7	15480.5	15488.4	15489.7	15469.7	15519.2		545.063	13486	13496.4	13503.6	13492.3	13486	13520.3		544.581	22324.4	22332.4	22468.9	22335.6	22324.4	22488.1		544.599	22324.4	22332.2	22472.5	22334.7	22324.4	22490.6
545.803	30681.9	30686.4	30694.1	30690.3	30681.9	30707		544.7	13081.8	13091.1	13097.4	13091.1	13081.8	13116		545.477	15165	15176	15184	15185.3	15165	15215.3		544.963	13183.2	13193.7	13201.1	13189.6	13183.2	13218		544.481	22058.7	22066.8	22205.6	22070.1	22058.7	22225.2		544.499	22058.7	22066.7	22209.4	22069.2	22058.7	22227.8
545.703	30465.2	30469.7	30477.6	30473.8	30465.2	30490.7		544.6	12925.5	12935	12941.3	12934.9	12925.5	12960.2		545.377	14959.9	14971.1	14979.2	14980.6	14959.9	15011		544.863	13236.2	13246.9	13254.4	13242.7	13236.2	13271.6		544.381	22288.6	22296.8	22438	22300.2	22288.6	22457.9		544.399	22288.6	22296.7	22441.9	22299.3	22288.6	22460.6
545.603	30207.2	30211.8	30219.8	30215.9	30207.2	30233.1		544.5	12759.6	12769.2	12775.7	12769.2	12759.6	12794.9		545.277	14814.4	14825.7	14834	14835.4	14814.4	14866.3		544.763	13168.1	13179	13186.6	13174.8	13168.1	13204.1		544.281	21833.2	21841.6	21985.2	21845	21833.2	22005.4		544.299	21833.2	21841.4	21989.1	21844.1	21833.2	22008.2
545.503	30096.6	30101.2	30109.4	30105.5	30096.6	30122.9		544.4	13365	13374.7	13381.4	13374.8	13365	13400.9		545.177	15182.5	15194	15202.4	15203.9	15182.5	15235.3		544.663	12805.9	12816.9	12824.7	12812.7	12805.9	12842.5		544.181	22404.5	22413	22559.2	22416.6	22404.5	22579.8		544.199	22404.5	22412.8	22563	22415.6	22404.5	22582.4
545.403	30676.5	30681.2	30689.5	30685.6	30676.5	30703.2		544.3	13232.6	13242.5	13249.2	13242.6	13232.6	13269.1		545.077	15040.1	15051.8	15060.4	15061.9	15040.1	15093.8		544.563	13086.7	13097.9	13105.8	13093.6	13086.7	13123.9		544.081	22376.6	22385.2	22533.9	22388.9	22376.6	22554.9		544.099	22376.6	22385.1	22538	22387.9	22376.6	22557.8
545.303	31410.5	31415.3	31423.7	31419.7	31410.5	31437.7		544.2	12857.9	12867.9	12874.8	12868	12857.9	12895		544.977	14748	14759.8	14768.6	14770.2	14748	14802.6		544.463	12796.5	12807.9	12815.9	12803.5	12796.5	12834.4		543.981	22101.3	22110.1	22261.4	22113.9	22101.3	22282.8		543.999	22101.3	22109.9	22265.6	22112.8	22101.3	22285.7
545.203	30584.7	30589.6	30598.1	30594.1	30584.7	30612.3		544.1	12799.6	12809.8	12816.8	12809.9	12799.6	12837.3		544.877	15000.8	15012.8	15021.7	15023.4	15000.8	15056.3		544.363	12765.4	12777	12785.2	12772.6	12765.4	12803.9		543.881	21490.5	21499.4	21653.5	21503.3	21490.5	21675.3		543.899	21490.5	21499.2	21657.6	21502.3	21490.5	21678.1
545.103	30577.7	30582.6	30591.3	30587.3	30577.7	30605.8		544	13032.8	13043.1	13050.3	13043.3	13032.8	13071.1		544.777	15081.3	15093.5	15102.6	15104.3	15081.3	15137.8		544.263	12872.5	12884.2	12892.6	12879.8	12872.5	12911.7		543.781	21705.3	21714.3	21871.2	21718.4	21705.3	21893.4		543.799	21705.3	21714.2	21875.5	21717.3	21705.3	21896.3
545.003	30287.9	30292.9	30301.7	30297.7	30287.9	30316.5		543.9	13237	13247.5	13254.8	13247.7	13237	13276		544.677	14594.8	14607.2	14616.5	14618.2	14594.8	14652.3		544.163	12810.5	12822.4	12831	12818	12810.5	12850.4		543.681	20959.1	20968.3	21128	20972.4	20959.1	21150.5		543.699	20959.1	20968.1	21132.4	20971.3	20959.1	21153.7
544.903	29887.7	29892.8	29901.8	29897.7	29887.7	29916.8		543.8	12930.2	12940.9	12948.3	12941.1	12930.2	12969.9		544.577	14825.6	14838.2	14847.6	14849.5	14825.6	14884.1		544.063	12463.5	12475.6	12484.4	12471.1	12463.5	12504.1		543.581	20692.7	20702	20864.8	20706.3	20692.7	20887.7		543.599	20692.7	20701.9	20869.2	20705.2	20692.7	20890.8
544.803	30058.5	30063.6	30072.8	30068.6	30058.5	30088.1		543.7	12878.2	12889	12896.6	12889.4	12878.2	12918.6		544.477	14725.4	14738.2	14747.8	14749.7	14725.4	14784.9		543.963	12785.8	12798.1	12807	12793.6	12785.8	12827.1		543.481	20891.9	20901.4	21067.2	20905.8	20891.9	21090.6		543.499	20891.9	20901.2	21071.5	20904.7	20891.9	21093.6
544.703	30168	30173.2	30182.5	30178.3	30168	30198.1		543.6	12998.3	13009.3	13017	13009.7	12998.3	13039.4		544.377	14394.4	14407.4	14417.2	14419.2	14394.4	14455		543.863	12896	12908.5	12917.6	12903.9	12896	12938		543.381	20291	20300.7	20469.4	20305.2	20291	20493.3		543.399	20291	20300.5	20474.1	20304	20291	20496.6
544.603	30132.6	30137.9	30147.4	30143.1	30132.6	30163.2		543.5	13189.5	13200.7	13208.5	13201.1	13189.5	13231.3		544.277	14372.4	14385.6	14395.6	14397.7	14372.4	14434.1		543.763	12809.5	12822.2	12831.5	12817.6	12809.5	12852.3		543.281	19639.1	19648.9	19821	19653.6	19639.1	19845.3		543.299	19639.1	19648.7	19825.7	19652.4	19639.1	19848.6
544.503	29828.4	29833.8	29843.4	29839.2	29828.4	29859.6		543.4	13031.7	13043	13051.1	13043.5	13031.7	13074.3		544.177	14452.8	14466.2	14476.4	14478.6	14452.8	14515.5		543.663	12873.2	12886.1	12895.6	12881.4	12873.2	12916.8		543.181	19500.4	19510.4	19685.8	19515.2	19500.4	19710.6		543.199	19500.4	19510.2	19690.5	19514	19500.4	19713.8
544.403	30077.4	30082.9	30092.7	30088.4	30077.4	30109.2		543.3	12621.8	12633.3	12641.5	12633.9	12621.8	12665.1		544.077	14358.7	14372.3	14382.7	14385	14358.7	14422.6		543.563	12908	12921.1	12930.8	12916.4	12908	12952.4		543.081	20282.4	20292.6	20471.3	20297.5	20282.4	20496.6		543.099	20282.4	20292.3	20476.1	20296.3	20282.4	20499.9
544.303	30467.9	30473.5	30483.5	30479.1	30467.9	30500.2		543.2	12659.8	12671.5	12679.9	12672.1	12659.8	12703.9		543.977	14596.4	14610.2	14620.9	14623.2	14596.4	14661.5		543.463	12397.7	12411.1	12421	12406.3	12397.7	12442.9		542.981	20084.1	20094.4	20276.6	20099.6	20084.1	20302.4		542.999	20084.1	20094.2	20281.6	20098.3	20084.1	20306
544.203	30537.4	30543	30553.2	30548.8	30537.4	30570.3		543.1	12820.3	12832.2	12840.7	12832.9	12820.3	12865.2		543.877	14188.3	14202.4	14213.2	14215.6	14188.3	14254.6		543.363	12262.5	12276.1	12286.2	12271.3	12262.5	12308.6		542.881	19794.3	19804.8	19990.7	19810.1	19794.3	20017		542.899	19794.3	19804.6	19995.7	19808.8	19794.3	20020.5
544.103	30346.4	30352.1	30362.5	30358.1	30346.4	30379.9		543	12737.4	12749.5	12758.2	12750.3	12737.4	12783.2		543.777	13817.3	13831.6	13842.6	13845.2	13817.3	13884.8		543.263	12226.6	12240.4	12250.8	12235.6	12226.6	12273.6		542.781	19672.4	19683.1	19872.7	19688.6	19672.4	19899.5		542.799	19672.4	19682.9	19877.7	19687.2	19672.4	19903
544.003	30062	30067.8	30078.4	30073.9	30062	30096.2		542.9	12555.6	12567.9	12576.8	12568.7	12555.6	12602.2		543.677	13880.4	13894.9	13906.2	13908.9	13880.4	13949.3		543.163	12233.3	12247.4	12257.9	12242.5	12233.3	12281.2		542.681	18608.7	18619.6	18812.9	18625.3	18608.7	18840.3		542.699	18608.7	18619.4	18818.2	18623.9	18608.7	18844
543.903	29891.9	29897.8	29908.6	29904.1	29891.9	29926.7		542.8	12447	12459.5	12468.6	12460.4	12447	12494.5		543.577	13753.8	13768.6	13780.1	13782.9	13753.8	13824		543.063	12613.5	12627.8	12638.6	12622.9	12613.5	12662.3		542.581	18995.5	19006.6	19203.9	19012.5	18995.5	19231.9		542.599	18995.5	19006.3	19209.3	19011	18995.5	19235.7
543.803	29491.6	29497.6	29508.6	29504	29491.6	29527.1		542.7	12196.1	12208.8	12218.1	12209.8	12196.1	12244.5		543.477	13665.4	13680.4	13692.2	13695.1	13665.4	13736.9		542.963	12490.8	12505.4	12516.4	12500.4	12490.8	12540.6		542.481	18189.5	18200.8	18402.2	18206.8	18189.5	18430.8		542.499	18189.5	18200.5	18407.6	18205.4	18189.5	18434.5
543.703	29454.4	29460.5	29471.7	29467.1	29454.4	29490.6		542.6	12558.1	12571	12580.6	12572.1	12558.1	12607.5		543.377	13903	13918.3	13930.3	13933.3	13903	13975.9		542.863	12319.4	12334.2	12345.5	12329.2	12319.4	12370.1		542.381	17820.7	17832.2	18037.7	17838.5	17820.7	18066.9		542.399	17820.7	17831.9	18043.2	17837	17820.7	18070.7
543.603	30265.6	30271.8	30283.3	30278.6	30265.6	30302.5		542.5	12193	12206.1	12215.9	12207.3	12193	12243.3		543.277	13977.1	13992.6	14004.9	14008.1	13977.1	14051.5		542.763	12084.5	12099.6	12111.1	12094.5	12084.5	12136.2		542.281	18199	18210.7	18420.4	18217.2	18199	18450.3		542.299	18199	18210.4	18426.3	18215.7	18199	18454.4
543.503	29586.4	29592.7	29604.4	29599.7	29586.4	29624		542.4	12236.2	12249.6	12259.5	12250.8	12236.2	12287.5		543.177	14215.2	14231	14243.6	14246.9	14215.2	14291		542.663	12116.8	12132.1	12144	12127	12116.8	12169.6		542.181	17912.9	17924.8	18139.1	17931.5	17912.9	18169.7		542.199	17912.9	17924.6	18145	17930	17912.9	18173.7
543.403	29652.3	29658.7	29670.6	29665.9	29652.3	29690.6		542.3	11861.4	11875	11885.2	11876.4	11861.4	11913.8		543.077	13755	13771.1	13783.9	13787.4	13755	13832.4		542.563	12053.4	12069	12081.2	12063.9	12053.4	12107.3		542.081	17806.5	17818.6	18037.6	17825.6	17806.5	18068.8		542.099	17806.5	17818.4	18043.3	17824	17806.5	18072.7
543.303	30060.9	30067.4	30079.6	30074.8	30060.9	30100		542.2	12151	12164.8	12175.3	12166.3	12151	12204.5		542.977	13895.6	13912	13925.1	13928.7	13895.6	13974.6		542.463	12016.2	12032.1	12044.6	12026.9	12016.2	12071.2		541.981	17553.6	17565.9	17789.5	17573.2	17553.6	17821.4		541.999	17553.6	17565.7	17795.7	17571.5	17553.6	17825.7
543.203	30008.9	30015.5	30028	30023.1	30008.9	30048.8		542.1	11971.7	11985.8	11996.5	11987.4	11971.7	12026.2		542.877	13837.1	13853.8	13867.2	13870.9	13837.1	13917.7		542.363	12411.3	12427.5	12440.2	12422.3	12411.3	12467.4		541.881	17959.3	17971.9	18200.4	17979.3	17959.3	18233		541.899	17959.3	17971.6	18206.7	17977.7	17959.3	18237.4
543.103	29898.6	29905.3	29918	29913.1	29898.6	29939.3		542	12075.5	12089.8	12100.8	12091.6	12075.5	12131.1		542.777	13826.9	13843.9	13857.6	13861.5	13826.9	13909.1		542.263	12057.7	12074.2	12087.3	12069	12057.7	12115		541.781	17896.1	17908.9	18142.6	17916.7	17896.1	18176		541.799	17896.1	17908.7	18148.9	17915	17896.1	18180.3
543.003	29259.6	29266.5	29279.4	29274.5	29259.6	29301.2		541.9	12295.8	12310.4	12321.6	12312.2	12295.8	12352.6		542.677	14112.4	14129.7	14143.7	14147.8	14112.4	14196.4		542.163	12242.9	12259.7	12273.1	12254.4	12242.9	12301.5		541.681	17411.9	17425	17663.8	17433	17411.9	17698		541.699	17411.9	17424.7	17670.2	17431.2	17411.9	17702.4
542.903	29369.2	29376.2	29389.4	29384.4	29369.2	29411.7		541.8	12036	12050.9	12062.3	12052.8	12036	12094		542.577	13542	13559.6	13574	13578.2	13542	13627.8		542.063	12169.7	12186.8	12200.6	12181.5	12169.7	12229.5		541.581	17559.5	17572.8	17817	17581.1	17559.5	17851.9		541.599	17559.5	17572.6	17823.8	17579.4	17559.5	17856.7
542.803	29850.3	29857.4	29870.9	29865.9	29850.3	29893.7		541.7	12049	12064.1	12075.9	12066.2	12049	12108.2		542.477	13409.2	13427.1	13441.9	13446.3	13409.2	13496.8		541.963	12482	12499.5	12513.6	12494.1	12482	12543.1		541.481	17094.2	17107.8	17357.7	17116.4	17094.2	17393.6		541.499	17094.2	17107.5	17364.5	17114.6	17094.2	17398.2
542.703	29861.8	29869	29882.8	29877.8	29861.8	29906		541.6	12398.2	12413.6	12425.6	12415.9	12398.2	12458.7		542.377	13730.4	13748.6	13763.7	13768.4	13730.4	13819.9		541.863	12214.3	12232.1	12246.6	12226.7	12214.3	12276.8		541.381	17974.8	17988.7	18244.4	17997.7	17974.8	18281.1		541.399	17974.8	17988.4	18251.2	17995.7	17974.8	18285.7
542.603	30361.7	30369.1	30383.2	30378.1	30361.7	30406.9		541.5	12284.3	12300	12312.4	12302.4	12284.3	12346.2		542.277	13489.3	13507.9	13523.4	13528.2	13489.3	13580.9		541.763	12053.8	12072	12086.8	12066.5	12053.8	12117.7		541.281	17851.7	17865.8	18127.4	17875.2	17851.7	18165		541.299	17851.7	17865.5	18134.6	17873.2	17851.7	18170
542.503	29276.2	29283.7	29298.1	29293	29276.2	29322.4		541.4	11856.1	11872.1	11884.8	11874.7	11856.1	11919.3		542.177	13654.9	13673.8	13689.7	13694.8	13654.9	13748.5		541.663	12098.6	12117.1	12132.3	12111.7	12098.6	12163.9		541.181	17794.5	17808.9	18076.8	17818.6	17794.5	18115.4		541.199	17794.5	17808.6	18084.3	17816.6	17794.5	18120.5
542.403	30118	30125.6	30140.4	30135.2	30118	30165.3		541.3	12003.2	12019.5	12032.5	12022.3	12003.2	12067.8		542.077	13581.8	13601.1	13617.3	13622.6	13581.8	13677.4		541.563	12104.6	12123.5	12139.1	12118	12104.6	12171.4		541.081	17525.8	17540.5	17815	17550.6	17525.8	17854.5		541.099	17525.8	17540.2	17822.4	17548.5	17525.8	17859.5
542.303	30066	30073.8	30088.9	30083.7	30066	30114.3		541.2	11879.4	11896	11909.3	11899	11879.4	11945.5		541.977	13457.3	13477	13493.6	13499.2	13457.3	13555.2		541.463	12127	12146.3	12162.3	12140.8	12127	12195.4		540.981	17515.8	17530.8	17811.9	17541.3	17515.8	17852.4		540.999	17515.8	17530.5	17819.3	17539.2	17515.8	17857.4
542.203	29416.3	29424.2	29439.6	29434.4	29416.3	29465.7		541.1	12068.5	12085.4	12099.1	12088.6	12068.5	12136.2		541.877	13456	13476.1	13493.2	13498.9	13456	13556.2		541.363	12223.9	12243.6	12260	12238	12223.9	12293.9		540.881	17736.9	17752.3	18040	17763.2	17736.9	18081.6		540.899	17736.9	17751.9	18048.2	17761	17736.9	18087.3
542.103	30175.8	30183.9	30199.7	30194.4	30175.8	30226.4		541	12175.5	12192.8	12206.8	12196.1	12175.5	12244.7		541.777	13692.7	13713.2	13730.7	13736.7	13692.7	13795.2		541.263	12215.7	12235.8	12252.7	12230.2	12215.7	12287.3		540.781	17727.9	17743.6	18038.8	17754.9	17727.9	18081.6		540.799	17727.9	17743.3	18046.9	17752.7	17727.9	18087
542.003	29427.4	29435.6	29451.8	29446.5	29427.4	29479.2		540.9	11943.4	11961	11975.4	11964.6	11943.4	12014.2		541.677	13638.4	13659.3	13677.2	13683.6	13638.4	13743.3		541.163	12207.6	12228.1	12245.5	12222.5	12207.6	12281		540.681	18101.5	18117.5	18420.3	18129.3	18101.5	18464.1		540.699	18101.5	18117.2	18428.3	18127	18101.5	18469.4
541.903	29476.1	29484.5	29501	29495.7	29476.1	29529		540.8	11888.2	11906.2	11921	11910	11888.2	11960.7		541.577	13124.4	13145.7	13164.1	13170.8	13124.4	13231.8		541.063	12269.2	12290.1	12308.1	12284.6	12269.2	12344.3		540.581	17986.7	18003.1	18313.3	18015.4	17986.7	18358.3		540.599	17986.7	18002.7	18321.9	18013	17986.7	18364.2
541.803	29832.4	29840.9	29857.9	29852.6	29832.4	29886.6		540.7	12051.9	12070.2	12085.4	12074.3	12051.9	12126.2		541.477	13254.5	13276.2	13295.2	13302.2	13254.5	13364.6		540.963	12294	12315.4	12333.8	12309.8	12294	12371		540.481	17627.4	17644.1	17962.6	17657	17627.4	18008.9		540.499	17627.4	17643.8	17971.5	17654.5	17627.4	18014.9
541.703	30425.9	30434.6	30452	30446.7	30425.9	30481.5		540.6	11871.6	11890.3	11905.9	11894.6	11871.6	11947.7		541.377	13483.5	13505.7	13525.1	13532.4	13483.5	13596.2		540.863	11849.4	11871.2	11890.2	11865.6	11849.4	11928.3		540.381	17970.3	17987.4	18314.4	18000.8	17970.3	18361.9		540.399	17970.3	17987	18323.2	17998.2	17970.3	18367.9
541.603	29729	29737.9	29755.7	29750.4	29729	29785.9		540.5	11998.4	12017.5	12033.6	12022.1	11998.4	12076.3		541.277	13355.1	13377.7	13397.7	13405.4	13355.1	13470.6		540.763	11956.6	11978.9	11998.5	11973.3	11956.6	12037.5		540.281	17460.3	17477.8	17813.3	17491.8	17460.3	17862.3		540.299	17460.3	17477.4	17822.2	17489.1	17460.3	17868.1
541.503	29201.3	29210.4	29228.6	29223.3	29201.3	29259.6		540.4	12097.4	12116.9	12133.4	12121.8	12097.4	12177.3		541.177	13238.7	13261.8	13282.4	13290.4	13238.7	13357.2		540.663	11900.3	11923.1	11943.2	11917.5	11900.3	11983.3		540.181	17356.5	17374.4	17718.7	17389	17356.5	17769.1		540.199	17356.5	17374	17728.6	17386.2	17356.5	17775.8
541.403	30031	30040.2	30058.9	30053.6	30031	30090.8		540.3	12131.4	12151.3	12168.3	12156.5	12131.4	12213.4		541.077	13719.3	13742.9	13764	13772.5	13719.3	13840.8		540.563	12175.4	12198.7	12219.5	12193.1	12175.4	12260.5		540.081	16954.5	16972.8	17327	16988	16954.5	17378.8		540.099	16954.5	16972.4	17336.8	16985.2	16954.5	17385.4
541.303	29929.3	29938.7	29957.9	29952.6	29929.3	29990.7		540.2	12034.5	12054.8	12072.3	12060.4	12034.5	12118.5		540.977	13253.7	13277.8	13299.5	13308.3	13253.7	13378.3		540.463	12028.3	12052.1	12073.6	12046.6	12028.3	12115.7		539.981	17158.5	17177.2	17541.3	17193.2	17158.5	17594.7		539.999	17158.5	17176.8	17551	17190.3	17158.5	17601
541.203	29162.2	29171.8	29191.5	29186.2	29162.2	29225.2		540.1	12163.6	12184.4	12202.4	12190.2	12163.6	12249.8		540.877	13033.6	13058.2	13080.6	13089.9	13033.6	13161.5		540.363	11931.5	11955.9	11978	11950.4	11931.5	12021.3		539.881	17293.9	17313	17687	17329.8	17293.9	17742		539.899	17293.9	17312.6	17697.5	17326.7	17293.9	17749
541.103	30023.4	30033.2	30053.4	30048.1	30023.4	30088		540	12292.2	12313.4	12332	12319.7	12292.2	12380.8		540.777	13127.8	13153	13176	13185.8	13127.8	13259.2		540.263	11775.9	11800.9	11823.6	11795.4	11775.9	11868		539.781	16437.8	16457.4	16842.3	16474.9	16437.8	16899		539.799	16437.8	16457	16853.2	16471.7	16437.8	16906.3
541.003	29829.1	29839.1	29859.9	29854.6	29829.1	29895.4		539.9	12011.8	12033.5	12052.6	12040.2	12011.8	12102.7		540.677	13449.1	13474.8	13498.5	13508.8	13449.1	13584		540.163	11838.1	11863.6	11887.2	11858.2	11838.1	11932.8		539.681	16660.6	16680.7	17077.1	16699	16660.6	17135.6		539.699	16660.6	16680.2	17087.8	16695.8	16660.6	17142.6
540.903	29197.1	29207.4	29228.7	29223.5	29197.1	29265.3		539.8	12240.1	12262.3	12282	12269.4	12240.1	12333.5		540.577	13236.2	13262.5	13286.9	13297.7	13236.2	13374.7		540.063	11704.5	11730.6	11755	11725.3	11704.5	11801.9		539.581	16723.3	16743.9	17151.7	16763.1	16723.3	17212.1		539.599	16723.3	16743.4	17162.3	16759.7	16723.3	17218.9
540.803	29964	29974.5	29996.4	29991.2	29964	30034		539.7	12269.8	12292.5	12312.9	12300	12269.8	12365.8		540.477	12907.4	12934.3	12959.5	12970.9	12907.4	13049.9		539.963	11855	11881.8	11906.9	11876.5	11855	11955.1		539.481	16790	16811.1	17230.7	16831.2	16790	17293		539.499	16790	16810.6	17242.8	16827.7	16790	17301.2
540.703	30079	30089.7	30112.2	30107	30079	30150.9		539.6	12307.2	12330.4	12351.4	12338.5	12307.2	12405.9		540.377	13557.6	13585.1	13611.1	13623.1	13557.6	13704.2		539.863	12173.2	12200.6	12226.5	12195.4	12173.2	12276.2		539.381	16464	16485.6	16918.6	16506.8	16464	16983.1		539.399	16464	16485.1	16930.6	16503.2	16464	16991
540.603	29926	29936.9	29960	29955	29926	30000		539.5	12229.5	12253.2	12274.9	12261.9	12229.5	12331		540.277	13307.8	13336	13362.7	13375.3	13307.8	13458.4		539.763	12018.8	12046.9	12073.8	12041.8	12018.8	12124.9		539.281	16583.9	16606	17052.5	16628.4	16583.9	17119.1		539.299	16583.9	16605.6	17064.4	16624.6	16583.9	17126.7
540.503	29284.7	29295.9	29319.7	29314.8	29284.7	29360.9		539.4	12293	12317.3	12339.7	12326.5	12293	12397.5		540.177	13354.1	13382.9	13410.5	13424	13354.1	13509.2		539.663	11865.3	11894.1	11921.9	11889.1	11865.3	11974.5		539.181	16015.2	16037.9	16497.7	16061.3	16015.2	16566.5		539.199	16015.2	16037.4	16510.6	16057.4	16015.2	16575.1
540.403	29203.2	29214.6	29239.1	29234.3	29203.2	29281.6		539.3	11990.3	12015.2	12038.4	12024.9	11990.3	12097.8		540.077	13360.3	13389.8	13418.4	13432.5	13360.3	13520.1		539.563	11491.2	11520.7	11549.5	11515.9	11491.2	11603.7		539.081	16411.8	16435.1	16910	16459.8	16411.8	16981.3		539.099	16411.8	16434.6	16923.5	16455.7	16411.8	16990.3
540.303	30171.7	30183.4	30208.6	30203.8	30171.7	30252.3		539.2	11989.7	12015.2	12039.1	12025.6	11989.7	12100.4		539.977	13499.4	13529.7	13559.1	13574	13499.4	13664		539.463	11666.8	11697.1	11726.9	11692.4	11666.8	11782.8		538.981	15710.5	15734.4	16225.1	15760.5	15710.5	16299		538.999	15710.5	15733.9	16238.5	15756.2	15710.5	16307.6
540.203	29689.4	29701.4	29727.3	29722.7	29689.4	29772.6		539.1	12397.2	12423.2	12448	12434.5	12397.2	12511.4		539.877	13663.7	13694.7	13725	13740.8	13663.7	13833.1		539.363	11508.3	11539.3	11570.3	11534.8	11508.3	11627.9		538.881	15409.7	15434.2	15940.8	15461.6	15409.7	16017.2		538.899	15409.7	15433.7	15954	15457.2	15409.7	16025.5
540.103	29420.3	29432.5	29459.3	29454.9	29420.3	29506.1		539	12126.3	12153	12178.7	12164.9	12126.3	12244.1		539.777	13154.8	13186.5	13218	13234.8	13154.8	13329.7		539.263	11715.7	11747.6	11779.7	11743.3	11715.7	11839.1		538.781	16016.8	16042	16564.9	16071.1	16016.8	16644.4		538.799	16016.8	16041.5	16580.3	16066.4	16016.8	16654.6
540.003	29806.1	29818.6	29846.2	29842	29806.1	29894.6		538.9	12616.2	12643.6	12670.2	12656.2	12616.2	12737.6		539.677	13454.8	13487.4	13519.9	13537.7	13454.8	13635.3		539.163	11768.8	11801.5	11834.7	11797.5	11768.8	11896.1		538.681	16159	16184.9	16726.7	16215.6	16159	16809.2		538.699	16159	16184.3	16741.9	16210.7	16159	16818.9
539.903	29953.8	29966.6	29995	29990.9	29953.8	30045		538.8	12338.2	12366.3	12393.7	12379.9	12338.2	12463.4		539.577	13075	13108.4	13142	13160.7	13075	13261.1		539.063	12026.1	12059.6	12094.3	12055.9	12026.1	12157.7		538.581	15863	15889.6	16450.3	15922	15863	16535.8		538.599	15863	15889.1	16465.3	15916.9	15863	16545.3
539.803	30867.6	30880.7	30910	30906.3	30867.6	30961.8		538.7	12507.4	12536.2	12564.7	12550.8	12507.4	12636.9		539.477	13385.6	13419.8	13454.7	13474.6	13385.6	13577.9		538.963	11901.5	11936	11972	11932.5	11901.5	12037.5		538.481	15675.7	15703.1	16282.6	15737.5	15675.7	16371.7		538.499	15675.7	15702.5	16298.9	15732.2	15675.7	16382.2
539.703	31140.3	31153.8	31184	31180.6	31140.3	31237.8		538.6	12391.2	12420.7	12450.4	12436.3	12391.2	12525		539.377	13078.8	13216.4	13252.6	13273.8	13181.3	13380.3		538.863	12193.4	12228.9	12266.2	12225.7	12193.4	12334		538.381	15233.6	15261.8	15862.8	15298.2	15233.6	15955.6		538.399	15233.6	15261.1	15880.2	15292.6	15233.6	15966.8
539.603	30294.1	30307.9	30339.2	30336	30294.1	30394.8		538.5	12347	12377.3	12408	12393.9	12347	12485.2		539.277	13080.3	13217.1	13254.6	13277.1	13181	13386.7		538.763	12406.5	12442.9	12481.9	12440.2	12406.5	12551.9		538.281	15512.2	15541.2	16165	15579.8	15512.2	16261.5		538.299	15512.2	15339	15980.6	15372.4	15310.6	16070.7
539.503	29625.4	29639.5	29671.8	29668.9	29625.4	29729.4		538.4	11785.6	12062.5	12094.5	12080.4	12031.5	12174.5		539.177	13319.7	13217.7	13256.5	13280.3	13180.7	13393.1		538.663	12030.5	12068	12108.6	12065.7	12030.5	12181.3		538.181	15186.7	15216.5	15863.1	15257.8	15186.7	15964		538.199	15186.7	15339.7	16003.8	15375.4	15310.5	16098
539.403	29761.5	29776	29809.3	29807	29761.5	29869.3		538.3	11963.6	12063.2	12096.5	12082.5	12031.3	12179.6		539.077	13153	13218.6	13259	13284.5	13180.6	13401		538.563	12064.7	12103.3	12145.6	12101.5	12064.7	12221		538.081	15634.8	15665.5	16335.8	15709.4	15634.8	16441.1		538.099	15634.8	15340.2	16031.3	15378.3	15310.2	16129.4
539.303	29711.8	29840.8	29875.4	29873.6	29826	29937.9		538.2	12553.4	12062.9	12097.4	12083.5	12030	12183.7		538.977	13346.8	13219.3	13261.3	13288.5	13180.2	13408.6		538.463	11935.8	11975.5	12019.5	11974.2	11935.8	12097.6		537.981	15484.7	15516.3	16214.5	15562.9	15484.7	16324.4		537.999	15484.7	15341	16059.7	15381.5	15310	16162.1
539.203	30005.2	29840.9	29876.7	29875.3	29825.7	29941.6		538.1	12447.6	12062.7	12098.6	12084.7	12029	12188		538.877	13551.4	13219.4	13263	13291.8	13179.2	13415.8		538.363	11910.2	11951	11997.2	11950.4	11910.2	12078.2		537.881	15283.2	15322.4	16048.4	15372.5	15289.8	16163.7		537.899	15283.2	15341.9	16088.2	15385.5	15310	16195.6
539.103	29748	29841.2	29878.2	29877.3	29825.6	29945.5		538	12181.2	12063.3	12100.7	12087.1	12028.6	12193.8		538.777	13502.3	13219.7	13264.9	13295.9	13178.4	13423.7		538.263	12016.7	12058.8	12107.1	12058.9	12016.7	12191.4		537.781	15101.5	15323.3	16077	15376.7	15289.6	16197.8		537.799	15101.5	15342.7	16118.6	15389.3	15309.8	16231
539.003	30045.8	29841.3	29879.6	29879.6	29825.2	29950		537.9	13117.3	12061.6	12100.7	12087.4	12026	12197.8		538.677	13495.6	13220.1	13267.4	13300.6	13177.6	13432.9		538.163	12134.8	12178.2	12228.6	12179	12134.8	12316.2		537.681	15213.6	15324.3	16110.5	15381.2	15289.5	16237		537.699	15213.6	15343.6	16153.9	15393.4	15309.7	16271.7
538.903	29472.7	29841.1	29880.9	29881.7	29824.6	29954.6		537.8	12730.8	12061	12101.6	12088.7	12024.3	12202.7		538.577	13484.7	13220.5	13269.8	13305.3	13176.8	13442		538.063	12365.7	12410.4	12463.1	12412.1	12365.7	12554.2		537.581	15531.2	15325.1	16146	15386.8	15289.3	16279.4		537.599	15531.2	15344.5	16189.1	15398.4	15309.4	16313.1
538.803	29646.1	29841.3	29882.6	29884.2	29824.3	29959.4		537.7	12884.7	12059.9	12102.3	12089.5	12022.1	12207.4		538.477	13297	13221.5	13272.8	13310.4	13176.5	13451.7		537.963	12214.2	12260.4	12315.8	12263.1	12214.2	12410.9		537.481	15508.2	15326.1	16181.5	15392.3	15289.1	16321.8		537.499	15508.2	15345.4	16224.2	15403.3	15309.2	16354.6
538.703	29909.8	29841.6	29884.4	29886.8	29824.2	29964.5		537.6	12467.2	12059.9	12104.4	12092.3	12021.1	12214.5		538.377	13213.8	13222.8	13276.3	13317.3	13176.4	13463.5		537.863	11846.2	11893.9	11952	11897.7	11846.2	12051.2		537.381	15492	15327.2	16218.9	15398.1	15288.9	16366.3		537.399	15492	15346.5	16266.6	15408.7	15309.1	16403.7
538.603	29981.1	29841.9	29886.3	29890.2	29823.9	29970.5		537.5	12367.6	12060.3	12106.8	12095.5	12020.2	12222.2		538.277	13219.2	13224.1	13280.1	13324.2	13176.3	13475.9		537.763	12176.5	12225.7	12286.5	12230.8	12176.5	12390		537.281	15560.1	15328.2	16263.7	15405.4	15288.6	16420.1		537.299	15560.1	15347.5	16311.1	15415.3	15308.8	16456.3
538.503	30037.2	29842	29888.4	29893.6	29823.6	29976.9		537.4	12838.1	12059.5	12108	12097.6	12018.2	12228.7		538.177	13405.6	13224.9	13283.5	13330.7	13175.7	13487.7		537.663	11676.3	11727.1	11791.3	11733.8	11676.3	11899.6		537.181	15700.5	15329.2	16308.4	15412.7	15288.2	16473.9		537.199	15700.5	15348.4	16355.4	15421.8	15308.4	16508.8
538.403	30318.5	29841.7	29890	29896.6	29822.7	29982.8		537.3	12637.6	12059.3	12110.2	12100.2	12016.7	12236.3		538.077	13592.1	13225.5	13286.4	13337.5	13174.6	13500.1		537.563	11515.1	11766.6	11834.3	11774.8	11714	11947.6		537.081	15799.7	15330.1	16353	15420.1	15287.7	16527.9		537.099	15799.7	15349.4	16402.6	15428.6	15307.9	16564.8
538.303	29852	29842.2	29892.3	29900.3	29822.7	29989.5		537.2	13038.1	12058.1	12111.7	12103.2	12014.2	12244.6		537.977	13907.5	13225.3	13289.4	13345	13172.8	13514.1		537.463	11952.1	11767.7	11839	11777.7	11713.4	11957.7		536.981	15856	15331.1	16406.7	15430.1	15287.1	16593.5		536.999	15856	15350.3	16459.7	15437.5	15307.4	16632.9
538.203	29986	29842.6	29894.8	29905.3	29822.4	29997.9		537.1	12933.2	12057.4	12113.5	12106.9	12012	12253.8		537.877	13877.9	13225.1	13292.5	13352.6	13171	13528.2		537.363	12042.8	11768.7	11843.5	11781.2	11712.5	11968.4		536.881	16115.7	15331.9	16464.1	15439.8	15286.3	16663.1		536.899	16115.7	15351.1	16516.6	15446.2	15306.5	16700.8
538.103	30212	29842.5	29897.2	29910.2	29821.8	30006.4		537	13270.2	12055.8	12114.5	12109.8	12008.9	12262.2		537.777	13703.7	13225.5	13296	13360.6	13169.6	13542.9		537.263	12322	11769.2	11848.8	11783.9	11710.9	11980.1		536.781	16263.1	15332.6	16521.4	15449.9	15285.4	16733.2		536.799	16263.1	15351.8	16573.3	15455.4	15305.6	16769.4
538.003	30195	29842.5	29899.7	29915.1	29821.2	30015		536.9	13214.6	12054.3	12116.6	12112.7	12005.9	12271.7		537.677	13748.8	13226	13299.9	13371.1	13168.1	13560.8		537.163	11965.9	11770.7	11855	11787.9	11710.2	11993.1		536.681	16289.4	15333.4	16582.3	15464.2	15284.4	16811.1		536.699	16289.4	15352.6	16643.2	15468.1	15304.6	16854.7
537.903	30912.8	29841.4	29900.9	29918.7	29819.3	30022.4		536.8	12967.6	12053.7	12119.2	12119	12003.6	12284.8		537.577	14051.9	13225.7	13303.8	13381.7	13165.8	13579.6		537.063	11852.2	11772.4	11861.5	11793.5	11709.8	12007.7		536.581	16465.7	15334.2	16658.5	15478.3	15283.2	16904.6		536.599	16465.7	15353.2	16718.6	15480.7	15303.4	16945.7
537.803	30986.2	29840.2	29902.5	29925.2	29817.4	30033.1		536.7	12850.6	12053.4	12122.2	12126.5	12001.5	12299		537.477	14030.1	13225.5	13307.8	13392.4	13163.6	13598.5		536.963	11936.7	11774.3	11868.8	11798.8	11709.2	12023.5		536.481	16107.3	15335.4	16735	15493.8	15282.4	16999.5		536.499	16107.3	15354.4	16794.4	15494.9	15302.6	17038.4
537.703	30623	29839.6	29905.1	29932.6	29816.1	30045.2		536.6	12644.2	12053.6	12126.4	12134.4	12000	12314.5		537.377	14234.8	13225.1	13311.3	13403.5	13160.9	13618		536.863	11968.6	11776.2	11877.2	11804.4	11708.6	12040.7		536.381	16478.5	15336.3	16811.2	15517	15281.2	17102.1		536.399	16478.5	15355.4	16874.2	15515.6	15301.4	17142.4
537.603	30636.9	29839	29907.7	29940	29814.7	30057.3		536.5	12953.5	12053.1	12130.6	12141.5	11997.6	12330		537.277	14386.6	13224.3	13315.7	13419.1	13157.7	13643.6		536.763	12243.8	11777.3	11885	11811.7	11707.2	12059.7		536.281	16432.9	15337.6	16907.5	15540.2	15280.1	17225.2		536.299	16432.9	15356.4	16978.5	15536.3	15300.2	17270.8
537.503	31309.2	29837.4	29909.2	29946.3	29812.2	30068.4		536.4	13061.2	12052.7	12134.5	12154.6	11995	12351.7		537.177	14720	13222.6	13319.7	13433.8	13153.7	13668.7		536.663	12402.4	11778.4	11892.2	11818.5	11705.3	12078.5		536.181	16881.2	15338.4	17012.4	15565.7	15278.5	17359.6		536.199	16881.2	15357.1	17082.4	15559.3	15298.6	17401.4
537.403	30970	29836.4	29911.9	29959.8	29810.3	30087.5		536.3	13361.3	12051.5	12137.7	12168.8	11991.7	12374.6		537.077	14617.1	13221.5	13324	13448.8	13150	13694.4		536.563	12364.4	11779.8	11902.6	11825.7	11703.6	12100.9		536.081	16183.2	15340	17118	15609.8	15277.6	17512.6		536.099	16183.2	15358.9	17187	15598.8	15297.7	17549.1
537.303	31013.6	29835.3	29915.2	29974	29808.3	30107.8		536.2	13245.5	12050.6	12143.1	12177.9	11988.6	12394.3		536.977	14609.5	13220.6	13328.8	13470	13146.2	13726.9		536.463	12315.3	11781.3	11913.6	11837.9	11702	12128.8		535.981	16950.7	15341.3	17232	15643.1	15275.9	17664.5		535.999	16950.7	15359.9	17319.9	15628.4	15296.1	17716.1
537.203	30997.3	29834.2	29918.4	29983.5	29806.4	30123.4		536.1	13317	12049.8	12148.5	12196.1	11985.4	12423.6		536.877	14992.9	13218.7	13334.7	13495.1	13141.5	13765.5		536.363	12459.1	11782.6	11924.2	11849.7	11700	12156.5		535.881	17528.4	15342	17384.3	15698.6	15273.7	17877.4		535.899	17528.4	15360.3	17470.6	15677.9	15293.8	17921.2
537.103	30797.8	29833.6	29922	30002.2	29804.7	30148.4		536	13351.7	12049.1	12153.8	12218.8	11982	12457.6		536.777	15355.1	13216.1	13339.6	13519.4	13135.8	13803.5		536.263	12575.7	11784.2	11936	11861.2	11697.7	12186		535.781	17576	15342.7	17536.5	15771.3	15271.4	18107.6		535.799	17576	15361.3	17621.3	15742.6	15291.5	18142.3
537.003	31368.3	29832.2	29925.8	30024.2	29802.1	30177.9		535.9	13853.6	12047.2	12159	12246	11977.5	12497.3		536.677	15352.9	13213.8	13344.6	13543.6	13130.1	13841.7		536.163	12189.4	11786.7	11953	11885.1	11696.4	12231.9		535.681	18069	15343.6	17688.2	15867.4	15268.7	18361.8		535.699	18069	15361.8	17778.2	15828	15288.7	18390.7
536.903	31149	29831.1	29930.8	30052.1	29799.9	30214.2		535.8	14012.9	12044.9	12165.9	12280.3	11972.5	12546.1		536.577	14933.5	13212.6	13353.1	13593.2	13125.5	13907.9		536.063	12063.9	11789.6	11970.2	11903.2	11695.5	12272.2		535.581	18547.3	15344	17903	15996	15265.4	18712.1		535.599	18547.3	15361.9	18019	15942.1	15285.4	18752.2
536.803	31304.5	29829.7	29935.5	30086.8	29797.4	30257.2		535.7	13925.2	12043.5	12173	12324.2	11967.7	12605.2		536.477	15527	13210	13361.5	13625.4	13119.3	13958.3		535.963	12832.4	11791.5	11985.5	11931.1	11692.5	12323.1		535.481	18719.1	15344.3	18146.1	16169.5	15262	19135.8		535.499	18719.1	15362.5	18259.6	16095.6	15281.9	19153.9
536.703	31634.3	29828	29939.7	30130	29794.4	30308.9		535.6	14357.4	12041	12179.1	12379	11961.9	12675.3		536.377	16136.5	13206.5	13368.4	13679	13111.6	14030.8		535.863	12825	11793.3	12008.2	11967.8	11689.5	12390.4		535.381	19466.1	15344.7	18388.4	16402.2	15257.9	19619.5		535.399	19466.1	15362.5	18499.5	16301.2	15277.7	19607.8
536.603	31273.2	29826.9	29946.4	30185.1	29791.9	30374.7		535.5	14644.4	12037.8	12188.5	12448	11955.3	12763.7		536.277	16364.7	13202.4	13375	13746.1	13103.2	14117.1		535.763	13105.2	11794.5	12033.6	12015.9	11685.8	12472.4		535.281	19762.1	15344.8	18670.2	16712.8	15253.4	20220.9		535.299	19762.1	15362.1	18849.2	16575.3	15273.1	20240.4
536.503	31864.8	29824.9	29953.5	30253.4	29788.5	30454.8		535.4	14558.3	12035	12199.4	12535.7	11949	12872.2		536.177	16977.4	13196.7	13386.3	13830.3	13093.3	14226.7		535.663	12892	11797.1	12059.5	12081.1	11682.6	12572.4		535.181	20310	15344.5	19120.6	17121.7	15248.4	21089.9		535.199	20310	15362.2	19295.1	16935.8	15268	21057
536.403	31862.3	29822.9	29960.5	30339.2	29785.1	30552.5		535.3	14465.2	12033.2	12210.6	12646.1	11942.8	13004.3		536.077	16750.9	13192.5	13398.1	13939.5	13083.9	14362.3		535.563	12908.2	11800.2	12087.8	12168.7	11679.4	12697.9		535.081	21778	15343.9	19437.7	17650	15242	21947.6		535.099	21778	15361	19621.3	17401.2	15261.4	21860.6
536.303	31754.8	29821.4	29967.6	30446.5	29781.8	30672		535.2	14444.5	12031.5	12223.7	12783.5	11936.7	13165.3		535.977	16764.2	13188.4	13409.9	14080.6	13074.5	14530		535.463	13120.9	11802.7	12137.7	12285.8	11675.6	12875		534.981	22681.5	15342.5	19967.7	18319	15234.7	23159.8		534.999	22681.5	15358.9	20181.6	17990.5	15253.9	23023.2
536.203	31384.6	29820.6	29979.5	30579.8	29779.1	30821.6		535.1	14950.6	12028.5	12243.8	12951.4	11929.3	13365.1		535.877	17753.1	13181.8	13425	14260.7	13062.5	14742.5		535.363	13909.3	11803.8	12169.3	12440	11669.7	13073.6		534.881	24035.1	15339.7	20626.3	19145	15226	24659.2		534.899	24035.1	15356.6	20879.5	18718.9	15245	24464.9
536.103	32225.8	29818.4	29992.1	30741.6	29775.1	31001.9		535	15028.7	12026	12263.8	13155.6	11921.8	13601.9		535.777	18133.6	13174.9	13445.8	14493.1	13049.5	15014.9		535.263	13944.1	11806.1	12224.6	12644	11663.8	13347.2		534.781	25617.3	15337.2	21456.4	20136.3	15215.7	26498.5		534.799	25617.3	15353.3	21759.4	19594.1	15234.5	26237.7
536.003	32460.5	29815.7	30004.3	30937.3	29770.6	31216.1		534.9	15640.1	12022.7	12282.3	13399.5	11912.7	13879.1		535.677	18343.8	13168.3	13466.1	14792	13035.9	15354.6		535.163	14121.9	11808	12293.8	12908.9	11657.3	13696.1		534.681	27861.3	15332.6	22512.6	21288.6	15203.2	28727.4		534.699	27861.3	15347.7	22878.4	20613.5	15221.8	28396
535.903	32588.1	29813.4	30016.3	31171.3	29766	31469.1		534.8	15677	12019.3	12314.9	13688.2	11903.5	14215.5		535.577	18694.3	13160.7	13485.4	15173.5	13021.4	15776.9		535.063	14154.7	11809.8	12381.6	13247	11650.8	14136.9		534.581	31356.8	15324.5	23865.4	22581	15187.3	31396.4		534.599	31356.8	15339.9	24309.5	21760	15205.4	30998.5
535.803	32878.6	29810.7	30037.2	31446.8	29760.8	31773.1		534.7	15138	12017.2	12357.9	14026.1	11895.6	14610		535.477	19529.1	13151.3	13527.9	15654.1	13004.7	16323.8		534.963	14783.4	11813.1	12492.5	13666.8	11642.5	14687.3		534.481	33567.5	15316.8	25606.6	23976.4	15169.1	34561.6		534.499	33567.5	15331.2	26146.5	23003.2	15186.8	34107.2
535.703	33662.7	29806.7	30061.5	31765.4	29754.4	32124.9		534.6	15641.3	12015.6	12386.5	14411.8	11886.4	15041		535.377	20144.7	13142.2	13553	16253	12986.4	16975.4		534.863	15755.8	11813.8	12633.1	14174.6	11631.7	15358		534.381	36779.5	15306.3	27844.3	25416.9	15147.8	38271.9		534.399	36779.5	15319.3	28499.2	24293.3	15165	37781.8
535.603	33714.2	29802.5	30076.1	32129.2	29747.8	32512.2		534.5	16505.6	12012.3	12440	14843.3	11875.1	15545.3		535.277	20638	13131.8	13601.8	16988.8	12966.8	17788.9		534.763	15960.9	11813.9	12815	14774.1	11620.4	16162.2		534.281	40899.6	15291.7	30709.5	26827.9	15122.4	42584.3		534.299	40899.6	15304.8	31497	25566.1	15138.9	42090
535.503	34562	29797.8	30105.1	32535.7	29739.8	32959.1		534.4	16825.1	12008.2	12508.3	15318.4	11863	16108.8		535.177	21510	13119.1	13664.1	17876.9	12944.8	18770.4		534.663	16893.8	11815	13047.9	15457.7	11606.5	17107.6		534.181	45508.6	15276.5	34347.6	28124.3	15092.4	47563.7		534.199	45508.6	15288.4	35287.6	26747	15108.2	47106.7
535.403	34529.1	29793.2	30142.1	32982.7	29731.9	33454.3		534.3	16547.5	12005.1	12598	15831.9	11851.6	16731.9		535.077	22550.8	13106.5	13744.3	18928.6	12920.2	19939		534.563	18019	11814.9	13345.2	16210.4	11589.7	18191.2		534.081	52635.7	15255.2	38917.8	29215.8	15055.3	53278.1		534.099	52635.7	15264.7	40022.9	27755.7	15070.2	52903
535.303	34725.8	29788.3	30188.7	33463.4	29723.6	33993.2		534.2	17314.8	12003.3	12712.9	16371.7	11838.3	17411.4		534.977	23046.9	13093.2	13850.5	20150.5	12894.2	21305.8		534.463	19409.6	11811	13722.3	17006.7	11569.1	19401.7		533.981	59473	15227	44581.3	30021.7	15011.5	59807.1		533.999	59473	15236.2	45858.9	28519.2	15025.2	59563.8
535.203	35607.4	29781.9	30246.7	33967.4	29713.9	34568.2		534.1	17395.6	12001.3	12863	16926.5	11824.7	18141.5		534.877	24448.7	13076.2	13988.8	21536.2	12864.6	22872.1		534.363	20499.8	11807.8	14197.3	17813.2	11545.7	20726.9		533.881	66787.7	15198.7	51488.8	30476.6	14960.4	67243.3		533.899	66787.7	15206.7	52938.8	28977	14972.8	67176.8
535.103	35466.4	29777.2	30321.2	34484	29704.3	35173.7		534	18467.9	11996.7	13056	17478.3	11808.4	18914.1		534.777	25681.3	13058.9	14170.2	23070.8	12831.7	24636.5		534.263	21204.3	11809	14789.5	18588.9	11520.3	22146.8		533.781	75871.8	15163.6	59760.4	30538.7	14900.2	75662.2		533.799	75871.8	15167.9	61369.7	29087.6	14911.2	75802.9
535.003	35192.3	29773	30416.8	34998.9	29695.3	35798.2		533.9	19253.8	11993	13304.9	18010.1	11790.2	19727.5		534.677	26955.6	13041	14407.9	24725.4	12795.5	26583.4		534.163	22888.6	11805.7	15514.1	19284.6	11490.5	23623.5		533.681	85643.2	15118.8	69462.6	30198	14830.4	85118.7		533.699	85643.2	15121.2	71206.7	28836.6	14839.6	85485.4
534.903	36120	29767.2	30536.8	35493.4	29684.6	36428.2		533.8	19696	11992.1	13625	18503.6	11770.9	20578.9		534.577	28594.7	13018.9	14716.7	26457	12755	28682.7		534.063	24151.8	11799.9	16387.4	19854.6	11457.2	25127.5		533.581	95334.3	15079.1	80595.7	29475.6	14750.9	95648.5		533.599	95334.3	15082	82433.5	28238.6	14758.1	96238
534.803	36560.7	29760.8	30688.1	35950.6	29673.2	37053.2		533.7	20055.8	11990.4	14032.6	18939.6	11750.7	21461.2		534.477	31237.7	12991.8	15112.3	28207.9	12707.5	30896.8		533.963	26451.1	11809.7	17417.5	20254.3	11417.8	26645.8		533.481	108361	15020.9	93052.4	28418.8	14658.5	107175		533.499	108361	15019.1	94936.3	27330	14663.3	107959
534.703	36714	29756.9	30878.3	36353.3	29661.6	37665.3		533.6	21234.6	11985.7	14543	19297.9	11727.5	22371.5		534.377	32974.3	12969.1	15617.2	29914.5	12655.6	33189.6		533.863	28325	11800.9	18609.3	20452.8	11373.4	28116.1		533.381	120892	14968.6	106625	27100.2	14553.7	119586		533.399	120892	14963.8	108493	26171.7	14555.8	120517
534.603	37380	29751.9	31114.4	36683.7	29648.8	38252.3		533.5	22531.9	11989.2	15173.2	19562.1	11701.1	23322.3		534.277	34243.6	12943.1	16253.8	31505	12600.2	35501.5		533.763	29649.4	11810.7	19958.9	20433.2	11325.4	29551.8		533.281	133063	14918.8	120979	25604.5	14436.7	132629		533.299	133063	14910.7	122768	24837.5	14435.8	133645
534.503	37708	29746.2	31405.2	36927.9	29635.4	38808.5		533.4	23629.8	11994.2	15939.5	19719.9	11672	24309.7		534.177	36630.2	12910.8	17040.3	32901.4	12538.6	37775.4		533.663	31432.4	11830.5	21448.2	20192.1	11272.6	30925.6		533.181	147533	14875	135663	24017.6	14305.3	145945		533.199	147533	14862.8	137312	23403	14301	146976
534.403	38807.1	29739.6	31758.1	37073.4	29620.3	39330.6		533.3	24455.3	11988.2	16854.8	19763.7	11640.7	25325.3		534.077	39242	12892.7	17994.9	34031	12470.1	39978.4		533.563	32699.8	11867	23049.1	19745.2	11216.4	32228.6		533.081	161870	14844.7	150124	22420.5	14159.6	159070		533.099	161870	14827.5	151580	21942	14151.6	160046
534.303	38814.4	29738.6	32183	37114.7	29605	39826.3		533.2	26377.5	11995.8	17923.4	19687.3	11604.7	26397.1		533.977	41389.2	12857.3	19132.2	34832.9	12395.9	42030.7		533.463	34132.2	11926.4	24718.4	19120.8	11156.2	33453.2		532.981	174725	14839.6	163741	20882.8	14001.1	171461		532.999	174725	14815.8	164966	20519.3	13989.1	172323
534.203	40047	29730.8	32684.9	37047.3	29587.7	40287.5		533.1	27837.9	12010	19145.2	19493.8	11565.1	27518.9		533.877	42882.7	12840.2	20460.3	35261.4	12317.7	43926.6		533.363	35428.5	12018	26401.2	18358.9	11092.4	34593.3		532.881	185123	14874.9	175861	19456.6	13832.2	182528		532.899	185123	14842.1	176840	19185.5	13815.8	183236
534.103	40544.8	29728.3	33270	36874.5	29569.6	40733.7		533	29314.6	12033.8	20509	19189.9	11521.7	28689.4		533.777	44322.4	12834.6	21975	35288.6	12235.6	45627		533.263	36056.8	12154.9	28033.9	17507.3	11026.9	35642.5		532.781	192067	14970.2	185861	18176.5	13656.2	191696		532.799	192067	14924.4	186598	17975.7	13635.3	192227
534.003	41102.7	29728.1	33940.5	36603.4	29550.5	41171		532.9	30862.6	12071.1	21991.5	18787	11474.4	29900.8		533.677	47383.1	12841.7	23654.8	34904.3	12145.4	47110		533.163	36498.7	12351.4	29545.5	16613.7	10960	36590.7		532.681	198305	15145.1	193184	17056.4	13473.9	198438		532.699	198305	15080.5	193713	16905.9	13448.4	198803
533.903	41689	29730.9	34694.8	36244.9	29530.4	41609.8		532.8	32628	12126.5	23556.3	18299.8	11422.7	31137.1		533.577	48103.3	12874.7	25474	34130.7	12053.2	48373		533.063	37543.6	12622.2	30861.4	15719.9	10890.2	37423.2		532.581	202703	15422.2	197410	16096.6	13287.1	202354		532.599	202703	15330.7	197781	15980.2	13256.8	202578
533.803	42424.8	29737.9	35526.4	35813	29509	42059.3		532.7	33165	12209.2	25158.3	17748.9	11369.6	32377.1		533.477	49573.5	12940.9	27382.8	33003.4	11957	49413.2		532.963	38194	12986.6	31913.9	14863.6	10818.5	38127.2		532.481	204166	15825.9	198283	15287.9	13098.7	203199		532.499	204166	15696.6	198557	15192.6	13063.5	203319
533.703	42973.6	29750.7	36424.4	35324.9	29486.7	42526.5		532.6	34053.7	12326	26737.9	17152.7	11314.2	33588.2		533.377	50096.8	13054.5	29321.3	31579.3	11859.1	50236.9		532.863	38579.9	13464.8	32644.8	14072.7	10745.6	38691.2		532.381	199960	16381.5	195744	14617.2	12914.3	200915		532.399	199960	16200.6	195998	14533.7	12874.3	200984
533.603	43854.1	29770.7	37371	34797.6	29462.9	43013.5		532.5	35448.3	12484.5	28227.3	16529.2	11255.2	34730.5		533.277	50715.7	13229.9	31214.4	29925.9	11759.5	50851.3		532.763	38132.6	14078.1	33012.7	13366.5	10673.6	39110		532.281	193430	17105.7	189941	14065.2	12736.1	195639		532.299	193430	16857.2	190242	13987.2	12691.5	195703
533.503	44214.9	29801	38344.8	34249.8	29438.5	43518.7		532.4	35518.6	12697.8	29559.8	15899.8	11195.9	35765.6		533.177	51523	13484	32978.6	28116.9	11657.5	51264.5		532.663	39584.5	14837.8	32987.8	12747.9	10597.7	39378.1		532.181	185175	18006.1	181190	13612	12565.8	187676		532.199	185175	17672.4	181599	13535.6	12516.9	187773
533.403	44442.2	29844.5	39318.5	33698.5	29413.7	44034.2		532.3	36188.8	12975.4	30666.3	15279.6	11134.9	36651.4		533.077	51495	13838.6	34530.5	26229.1	11555.3	51487.7		532.563	39853.1	15758.4	32570.7	12220	10520.9	39507.3		532.081	175965	19076.5	169980	13238.6	12404.5	177486		532.099	175965	18639.9	170538	13161.5	12351.4	177637
533.303	45534.5	29903	40259.3	33157	29387	44545.3		532.2	37112.2	13327.5	31485.4	14681.4	11071.4	37351.6		532.977	51263	14315.6	35788.5	24333.4	11453.4	51530.8		532.463	38835.6	16846.1	31783.8	11780.2	10446.5	39517.1		531.981	163799	20296.8	156899	12931	12255.1	165617		531.999	163799	19742.2	157631	12852	12198.1	165829
533.203	45176.5	29982.3	41135.9	32640.1	29360.8	45036.7		532.1	37363.3	13766.2	31971.3	14117.7	11007.2	37841		532.877	51091.7	14936	36681.3	22490.9	11351.7	51404.7		532.363	38601.9	18090.9	30663.9	11416.9	10372.6	39426.5		531.881	151309	21626.3	142594	12675.6	12117.8	152661		531.899	151309	20943.5	143500	12594.5	12057.2	152924
533.103	44822	30086.5	41914.1	32157.3	29335.2	45487.5		532	37670.6	14300	32093.3	13595.9	10942	38105.1		532.777	51291.5	15717.7	37154.2	20750	11249.3	51123.2		532.263	39151	19468.8	29264.3	11116.6	10297	39255.6		531.781	138031	23006.8	127714	12462.4	11993.5	139196		531.799	138031	22193.1	128774	12379.3	11929.7	139487
533.003	46054.2	30216.8	42558.9	31712.5	29307.5	45873.2		531.9	38178.5	14933.9	31839.6	13119.9	10875.5	38142.5		532.677	50703.7	16676.6	37177.1	19148.6	11148.1	50706		532.163	38913.2	20945	27653.8	10869.5	10221.9	39024.6		531.681	125061	24363.5	112858	12283.1	11881.9	125741		531.699	125061	23426.1	114039	12198.1	11815.1	126033
532.903	45959.6	30379.4	43044	31311.9	29279.9	46175.5		531.8	37884.3	15671.4	31223.5	12693.4	10809.5	37969.3		532.577	49601.1	17819.6	36744.4	17710.4	11049.5	50175.5		532.063	38776.9	22467.2	25904.7	10664.4	10146.9	38742.5		531.581	111859	25612.9	98542.1	12131.9	11783.2	112721		531.599	111859	24569.8	99800.5	12045.3	11713.9	112988
532.803	46034.7	30577.7	43346.5	30956.4	29252.2	46376.2		531.7	37171.7	16509	30276.4	12316.8	10745	37612.2		532.477	48826.3	19140	35874	16444.7	10952.6	49553.6		531.963	38384.2	23971.1	24089.9	10492.3	10072.7	38407.9		531.481	99880.4	26667.8	85175	12011.4	11696.2	100462		531.499	99880.4	25547.7	86461.6	11924.8	11624.6	100685
532.703	46235.2	30814.2	43451.4	30645	29224.1	46462.5		531.6	37079.9	17434.3	29044.6	11986.3	10680.7	37103.8		532.377	48799.3	20615.4	34606.4	15348.9	10855.5	48859.8		531.863	38202	25381.5	22276.4	10344.9	9998.83	38005.1		531.381	89754.7	27447.4	73037.5	11894.4	11619.2	89140.9		531.399	89754.7	26287.8	74306.3	11805.3	11545.5	89308.4
532.603	45995.1	31091.3	43353.3	30376.1	29196.3	46428.2		531.5	36377.5	18429.9	27590	11699.8	10617.9	36483.8		532.277	48131.8	22210.9	33005.9	14416.1	10759.9	48113.2		531.763	38184.5	26619.9	20521.7	10215.3	9924.81	37507.3		531.281	79227	27889.7	62300.4	11803.3	11552.4	78888.5		531.299	79227	26734.2	63508.2	11712.6	11477	79001.1
532.503	46303.8	31408	43054.6	30145.5	29167.9	46272.2		531.4	35535.3	19469.5	25980.7	11453.1	10557	35789.3		532.177	47722.3	23872.3	31149	13631.6	10665.1	47322.7		531.663	37233.7	27613.7	18874.5	10101.1	9853.1	36883.1		531.181	70279	27954.7	53021	11721	11494.5	69707.8		531.199	70279	26848.3	54138.2	11631.2	11417.4	69782.8
532.403	46636.6	31762.4	42567.4	29948.8	29139	46000.5		531.3	35013.2	20518.8	24285.9	11240.8	10497.3	35051		532.077	47504.9	25530.6	29119.4	12977.4	10570.6	46486.3		531.563	36310.1	28298	17367.8	9998.72	9783.62	36097.3		531.081	61083.8	27633.3	45173.6	11650	11445.5	61565.9		531.099	61083.8	26617.5	46177.9	11559	11367.2	61620.1
532.303	46006.2	32151.3	41913.7	29783.2	29111.1	45626		531.2	33914.6	21539.8	22573.6	11059.4	10440.1	34292.6		531.977	45763	27109.8	27006.4	12438.8	10480.3	45594.4		531.463	35324.1	28625.3	16021.6	9911.83	9716.54	35125.6		530.981	55201	26943	38663.9	11591.6	11402.3	54393.8		530.999	55201	26051.6	39541.7	11499.8	11322.8	54447.5
532.203	44917.5	32568.6	41121	29645.1	29084.9	45164.9		531.1	33422.6	22487.8	20900.9	10902.8	10383.9	33523.8		531.877	44957.7	28521.9	24887.4	11994.9	10391.9	44620.5		531.363	33888.5	28571.2	14845.3	9822.82	9653.06	33933.2		530.881	48056.2	25933.4	33356.3	11540.1	11366.1	48097.5		530.899	48056.2	25189.4	34107	11448.9	11285.6	48174.1
532.103	45187.4	33002.2	40218.6	29528	29058.2	44632.3		531	33137.4	23318.4	19315.6	10766.5	10328.3	32743.9		531.777	45112.5	29680.5	22829.5	11626.1	10302.8	43530.5		531.263	32383	28135.4	13837.5	9746.67	9593.37	32532.8		530.781	43229.9	24671.8	29094.6	11494.6	11334.7	42591.8		530.799	43229.9	24085.8	29721.3	11402.8	11253.3	42703.4
532.003	44235.2	33441.9	39242.4	29430.2	29033.1	44048.2		530.9	32446	23990.8	17854.4	10647.6	10274.3	31944.3		531.677	43079	30516.6	20894.1	11322.8	10218.7	42296		531.163	31206.7	27341.2	12988.2	9676.09	9536.61	30932.2		530.681	38558.9	23240.9	25712.9	11457.3	11307.8	37795.5		530.699	38558.9	22810.4	26225.8	11365.1	11225.6	37950
531.903	43473.9	33873	38226	29347.9	29009.2	43428.6		530.8	31413.7	24470.1	16541.3	10544	10222.6	31110.2		531.577	42099.8	30970	19118.9	11069.3	10136.9	40884.3		531.063	29154.1	26237.9	12285.1	9610.75	9485.09	29163.6		530.581	34580.5	21726.2	23056.3	11423.8	11284.8	33636.7		530.599	34580.5	21437.9	23467.2	11332	11202	33833.1
531.803	42910.2	34279.6	37201.6	29278.1	28986.2	42786.9		530.7	30383.2	24729.1	15387.5	10452.8	10173.3	30222.7		531.477	39415.4	31010.6	17533.4	10859.4	10061.8	39279.7		530.963	26739.1	24890.4	11712.1	9555.23	9439.78	27278.1		530.481	31341.8	20208.1	20981.4	11394.2	11265	30053.7		530.499	31341.8	20040.5	21305.5	11302.1	11181.6	30285
531.703	42553.3	34645.1	36197.4	29217.9	28963.7	42132.9		530.6	29917.2	24750.2	14392.6	10370.7	10125.1	29263.3		531.377	37006.2	30630.2	16147.7	10683.8	9992.73	37476.3		530.863	24554.2	23372.8	11250.3	9506.88	9400.09	25329.8		530.381	28115.7	18755.6	19365.7	11369.9	11248.4	26994.4		530.399	28115.7	18682.5	19616.8	11277.7	11164.4	27248.1
531.603	41722.4	34954.6	35238.4	29166.3	28942.6	41474.1		530.5	28161	24532.9	13553.1	10299.1	10081	28223		531.277	34666.6	29848.9	14960.9	10535.6	9929.44	35486.5		530.763	23198.9	21761.3	10879.8	9461.98	9363.85	23375.3		530.281	25043.9	17420.7	18107	11348.7	11234.8	24406.9		530.299	25043.9	17414.9	18297.8	11256.7	11150.4	24668.7
531.503	41011.6	35193.8	34343.1	29121.4	28922.6	40813.1		530.4	26860.4	24085.2	12855.5	10235.4	10040	27096		531.177	32255.2	28712.5	13963.1	10409.9	9872.18	33341.2		530.663	20861.4	20133.1	10586.7	9424.8	9333.66	21477.3		530.181	22885.6	16237	17120.9	11330.1	11223.3	22241.4		530.199	22885.6	16272.7	17263.6	11238	11138.5	22497.4
531.403	41263.5	35349.7	33523	29080.4	28902.1	40148.9		530.3	26021.5	23427	12282.9	10177.4	10001	25885.3		531.077	30017.1	27286.8	13137.7	10318.1	9820.5	31101.6		530.563	19307.8	18552	10354.6	9392.64	9307.46	19684.3		530.081	21611.1	15220	16342.1	11314.1	11213	20450.1		530.099	21611.1	15275.4	16446.1	11221.9	11127.9	20687.6
531.303	39500.1	35417.5	32789.3	29051.2	28884.6	39488.8		530.2	24257.4	22592.1	11820.2	10131	9966.15	24611		530.977	27834.2	25651.6	12464.3	10216.6	9774.3	28783.9		530.463	17703.8	17070.8	10171.3	9364.62	9285.41	18035.9		529.981	20185.1	14371.6	15719.6	11299.4	11204.2	18982.3		529.999	20185.1	14429.8	15793.2	11207.6	11118.7	19193.1
531.203	38375.3	35392.1	32143.6	29019.3	28868.9	38817.3		530.1	22945.4	21618.1	11449.1	10081.8	9934.43	23280.1		530.877	25680.3	23892.6	11921.6	10133.2	9733.5	26480.4		530.363	16875.8	15725.1	10024.7	9339.61	9265.48	16558.4		529.881	18580.2	13682.6	15215.8	11286.8	11196.9	17791.4		529.899	18580.2	13731.8	15265.5	11194.8	11111.2	17969.7
531.103	37357.1	35273.9	31584.8	28989.4	28854.8	38138.5		530	21175.2	20549.3	11154.5	10044.2	9906.97	21934.1		530.777	23997.5	22092.2	11487.5	10066.7	9696.91	24252.6		530.263	15817.9	14538	9907.27	9318.07	9248.27	15266.8		529.781	17376.8	13135.5	14889.9	11276.2	11190.8	16920.1		529.799	17376.8	13168.8	14942.5	11184.2	11104.8	17085.9
531.003	36901.9	35066.7	31107.6	28967.3	28841.5	37458.6		529.9	20109.9	19427.7	10920.3	10009.8	9882.04	20593.8		530.677	21447.7	20328.1	11144.8	10006.7	9666.77	22146.1		530.163	14529	13518.8	9813.4	9299.87	9234.4	14163.3		529.681	16372.2	12709.7	14469	11266.6	11185.7	16074		529.699	16372.2	12723.9	14486.2	11174.9	11099.5	16186
530.903	36473.9	34779.4	30705.3	28945.9	28828.8	36773		529.8	18991.2	18295.5	10734.4	9978.09	9859.78	19288.5		530.577	19477.3	18660.8	10875	9951.59	9641.6	20204.1		530.063	13804.2	12663.6	9736.72	9284.04	9222.4	13239.6		529.581	15831.3	12383	14217.9	11257.9	11181.1	15496.6		529.599	15831.3	12377.8	14214	11166.1	11094.7	15568.5
530.803	35435.8	34425	30371.3	28926.2	28817.9	36086.8		529.7	18017	17189.5	10586.2	9948.68	9839.85	18044.7		530.477	18520.2	17133.3	10660.7	9909.03	9618.83	18465.4		529.963	13127.1	11961.3	9688.25	9270.52	9212.15	12495.8		529.481	14789.6	12135.7	13967.9	11250.8	11177.5	14999.3		529.499	14789.6	12112.6	13966.1	11159	11091	15055.8
530.703	35332.9	34016.6	30095.5	28906.8	28807.1	35404.7		529.6	17065.1	16140.3	10467.5	9924.85	9822.19	16888.2		530.377	16848	15776.6	10491.9	9871.74	9600.29	16939.7		529.863	12790.8	11394.7	9625.15	9257.85	9202.75	11872.2		529.381	14505.6	11949.2	13718.1	11244	11174.2	14562.8		529.399	14505.6	11910.8	13718.6	11152.4	11087.5	14606.7
530.603	35028.8	33570.3	29869.7	28891	28796.8	34737.4		529.5	16268.7	15170.8	10371.3	9903.16	9806.44	15832.3		530.277	15553.3	14603.3	10358	9837.72	9585.02	15628.9		529.763	12080.6	10945.9	9579.62	9247.33	9195.19	11382.5		529.281	14044	11808.8	13532.2	11237.8	11171.4	14236		529.299	14044	11757.8	13503.1	11146.2	11084.5	14238.1
530.503	34441.6	33102.6	29686.3	28876.2	28787.5	34090.2		529.4	15387.2	14296.5	10292.9	9883.58	9792.81	14887.4		530.177	14999.1	13611.5	10249.4	9806.93	9571.13	14525.6		529.663	11798	10594.3	9543.71	9237.96	9188.36	10999.3		529.181	13728.3	11702.5	13375.2	11232.4	11168.9	13972.4		529.199	13728.3	11641.6	13347.4	11140.8	11081.8	13966.2
530.403	33920.9	32629.2	29537.9	28862.2	28778.9	33471.4		529.3	14454.4	13525.7	10243.7	9866.24	9781.42	14072.9		530.077	14066.3	12792.6	10161.5	9782.48	9559.6	13617.3		529.563	11486.3	10321.6	9508.61	9229.4	9182.32	10694.9		529.081	13669.9	11621	13218.2	11227.1	11166.4	13733.5		529.099	13669.9	11552.6	13191.8	11135.7	11079.2	13721.6
530.303	33157.2	32164.1	29418.5	28849.6	28771.7	32888.8		529.2	13559.7	12860.2	10183.6	9852.81	9772.18	13352.2		529.977	13592.6	12128.6	10106.2	9759.21	9549.26	12895.5		529.463	11096	10111.5	9475.02	9222.01	9177.3	10453.9		528.981	13312.6	11557.7	13070.7	11222.3	11164.3	13522.2		528.999	13312.6	11483.8	13036.5	11130.8	11077	13497.3
530.203	32567.8	31719.1	29322.3	28839.5	28765.4	32350		529.1	12695.4	12296.3	10134.6	9841.57	9765.04	12742.4		529.877	12787.2	11600.3	10035.3	9737.98	9540.95	12291.7		529.363	10668.3	9950.19	9452.89	9216.1	9173.38	10272.4		528.881	13013	11519.3	12962.4	11218.2	11162.5	13375		528.899	13013	11429.9	12919.9	11126.7	11075	13326.4
530.103	31461.7	31304	29245.5	28831.2	28760.9	31858.8		529	12082.5	11826.6	10101.4	9831.81	9759.38	12241		529.777	12422.9	11184.9	9982.04	9720.23	9533.56	11820.1		529.263	10002	9826.91	9432.49	9211.92	9171.2	10128.9		528.781	12872.3	11471.4	12854.2	11214.1	11160.8	13218.2		528.799	12872.3	11396.3	12812.6	11122.7	11073.2	13185.3
530.003	31404.3	30923.8	29182.6	28823.1	28756.6	31416.3		528.9	12264.5	11439.3	10067.8	9821.6	9753.26	11822.1		529.677	12105	10861.9	9941.58	9704.25	9526.96	11453.8		529.163	10116.8	9730.58	9411.79	9207.53	9168.72	10012.5		528.681	12799.5	11438	12746.1	11210.3	11159.2	13076.2		528.699	12799.5	11352.2	12705.4	11118.9	11071.4	13033.7
529.903	31432.7	30582.3	29130.4	28814.9	28752.1	31023.4		528.8	11500.9	11126.1	10035.9	9814.3	9748.99	11478.4		529.577	11610.9	10612.7	9902.37	9689.52	9521.62	11161.4		529.063	10018.7	9654.83	9393.91	9203.68	9166.49	9919.45		528.581	12541.9	11411.6	12658.4	11207	11157.8	12961.4		528.599	12541.9	11326.3	12606.1	11115.6	11069.9	12908.1
529.803	31009.3	30281.9	29087.4	28808.4	28748.4	30681		528.7	11351.4	10874.6	10012.8	9807.41	9745.07	11204.7		529.477	11378.5	10420.7	9863.74	9675.68	9516.85	10926.5		528.963	9766.74	9594.84	9379.78	9200.49	9164.91	9845.28		528.481	12381.4	11385.4	12579.8	11203.9	11156.6	12855.9		528.499	12381.4	11302	12528.2	11112.5	11068.6	12805.5
529.703	31144.1	30021.3	29061.1	28801.7	28744.4	30395.3		528.6	11250.1	10674.1	9991.87	9800.76	9741.39	10983.9		529.377	10859.7	10273.3	9839.06	9665.17	9513.41	10750.7		528.863	9633.42	9557.93	9365.99	9197.7	9163.68	9794.25		528.381	12109.5	11365.2	12501.5	11201.1	11155.6	12756.6		528.399	12109.5	11278.1	12450.6	11109.7	11067.6	12703.2
529.603	30424.1	29800	29027.6	28796.2	28741.6	30140.4		528.5	10647.8	10516.3	9972.39	9795.57	9739.18	10805.9		529.277	10802.2	10158.7	9814.53	9654.79	9510.1	10607.8		528.763	9805.86	9507.1	9351.74	9194.69	9162	9729.55		528.281	11764.6	11348.9	12427.2	11198.9	11155	12664.9		528.299	11764.6	11261.1	12373.3	11107.5	11066.9	12608.2
529.503	30104.5	29614.3	28994.8	28791.2	28739.4	29921.6		528.4	10594.3	10391.7	9954.29	9791.21	9737.09	10663		529.177	10902.4	10068.1	9789.73	9644.15	9506.53	10489		528.663	9465.59	9477.77	9341.36	9192.57	9161.2	9689.3		528.181	11605.1	11332.8	12368.5	11196.8	11154.6	12588.9		528.199	11605.1	11246.2	12309.8	11105.5	11066.3	12528.9
529.403	29546.6	29461	28976.8	28787.8	28738.1	29749.5		528.3	10265.3	10293.7	9941.1	9787.68	9735.8	10550.9		529.077	10926.5	9995.67	9767.62	9634.3	9502.89	10391.8		528.563	9762.17	9449.59	9330.66	9189.69	9159.62	9650.7		528.081	11634.6	11319.3	12309.8	11194.8	11154.1	12515.6		528.099	11634.6	11231.3	12251.6	11103.4	11065.7	12454.8
529.303	29298	29335.5	28959.3	28784.8	28737.1	29605.3		528.2	10278.9	10215.8	9927.88	9784.11	9734.47	10458.9		528.977	10496.5	9952.23	9750.44	9626.28	9500.34	10328.3		528.463	9693.41	9421.59	9320.14	9187.19	9158.22	9612.48		527.981	11656.5	11308	12251	11192.9	11153.6	12444.7		527.999	11656.5	11219.2	12193.3	11101.5	11065.1	12383.8
529.203	28753.6	29234.4	28942.6	28782.7	28737.1	29485.5		528.1	10312.9	10153.4	9914.57	9780.45	9733.06	10382.3		528.877	10425.5	9895.65	9733.43	9618.43	9497.97	10251.6		528.363	9739.33	9399.36	9310.1	9184.57	9156.69	9580.65		527.881	11344.8	11297	12201.6	11191.3	11153.4	12383.1		527.899	11344.8	11209	12137.7	11100	11064.8	12317.1
529.103	29151.9	29152.2	28925.5	28780	28736.4	29384.9		528	10255	10103	9903.53	9777.43	9731.78	10320.4		528.777	10371.9	9854.48	9716.56	9610.72	9495.73	10190.3		528.263	10170.1	9380.03	9300.57	9180.81	9154.03	9553.35		527.781	11357.4	11287.5	12156.3	11189.8	11153.2	12327.1		527.799	11357.4	11198.8	12092.7	11098.5	11064.6	12260.9
529.003	29155.7	29086.2	28914.4	28777.7	28735.7	29306.8		527.9	10207.5	10061.9	9893.73	9774.53	9730.62	10268.9		528.677	10053.6	9823.71	9703.85	9604.89	9494.29	10143.9		528.163	9595.37	9362.2	9292.54	9178.73	9152.87	9527.73		527.681	11297.9	11279.5	12111	11188.5	11153.1	12272.8		527.699	11297.9	11190.1	12047.8	11097.1	11064.3	12206.4
528.903	29595.1	29032.4	28902.5	28774.7	28734.3	29241		527.8	9818.36	10038	9884.87	9772.58	9730.41	10234.6		528.577	10280.4	9792.36	9691.21	9598.54	9492.28	10097.5		528.063	9608.21	9345.75	9284.47	9176.61	9151.68	9503.49		527.581	11447.2	11271.3	12067.4	11187	11152.8	12220.2		527.599	11447.2	11182.5	12002.8	11095.7	11063.9	12153.1
528.803	29213.4	28989.8	28891.3	28772.3	28733.5	29186.3		527.7	9997.57	10003.2	9875.75	9770.19	9729.75	10189.6		528.477	9840.57	9765.27	9679.69	9593.31	9491.39	10055.5		527.963	9462.92	9333.44	9277.84	9174.88	9150.86	9484.44		527.481	11641.8	11263.8	12031.2	11185.4	11152.3	12175.8		527.499	11641.8	11174.7	11963.5	11094	11063.3	12105.6
528.703	28585.3	28955.9	28880.8	28770.5	28733.3	29140.7		527.6	10057.5	9979.15	9868.44	9768.01	9728.95	10157.7		528.377	10138.3	9745.22	9668.07	9587.62	9489.73	10021.5		527.863	9513.04	9321	9271.57	9173.14	9149.91	9465.89		527.381	11697	11257.4	11994.9	11183.9	11151.8	12132.6		527.399	11697	11167.6	11927.5	11092.4	11062.7	12062.1
528.603	29161.4	28928.1	28872.9	28768.5	28732.5	29104.4		527.5	10178.4	9959.59	9860.83	9765.54	9727.85	10130.2		528.277	10135.3	9725.18	9658.41	9582.47	9488.07	9989.92		527.763	9407.86	9308.83	9265.57	9171.68	9149.23	9447.62		527.281	11408.3	11251.2	11959	11182.6	11151.5	12089.7		527.299	11408.3	11161.8	11891.7	11091.2	11062.4	12020
528.503	29112.9	28905.4	28865.1	28766.6	28731.9	29073.2		527.4	10050.9	9940.33	9853.53	9763.38	9727.07	10103.1		528.177	10194.9	9704.97	9648.59	9577.16	9486.26	9958.21		527.663	9362.01	9299.78	9259.79	9170.34	9148.67	9432.56		527.181	11174.4	11245.8	11928	11181.6	11151.5	12052.4		527.199	11174.4	11156.3	11857	11090.1	11062.2	11978.9
528.403	29535	28885.9	28856.5	28764	28730.6	29045.3		527.3	9711.12	9921.86	9847.72	9761.96	9727.03	10077.5		528.077	10151	9690.37	9638.88	9571.96	9484.55	9932.11		527.563	9465.55	9290.6	9254.75	9168.82	9147.84	9418.49		527.081	11104.7	11241.1	11899.1	11180.7	11151.5	12018		527.099	11104.7	11151.1	11828.4	11089.3	11062.2	11944.4
528.303	29319.7	28874.6	28848.5	28761.8	28729.6	29025.7		527.2	10065.7	9909.45	9841.85	9760.03	9726.2	10058.9		527.977	9779.98	9676.93	9631.34	9568.19	9483.79	9908.87		527.463	9195.11	9282.13	9250.41	9168.03	9147.71	9405.14		526.981	11000.1	11236.4	11870.2	11179.7	11151.3	11983.6		526.999	11000.1	11146.8	11799.8	11088.4	11062.1	11910.8
528.203	28712.9	28860.3	28843.3	28760.7	28729.6	29005.1		527.1	10013.5	9897.18	9836.11	9758.22	9725.5	10040.5		527.877	9612.28	9663.93	9624.81	9565	9483.46	9886.81		527.363	9392.49	9274.45	9245.55	9166.72	9147.07	9392.57		526.881	11109.6	11232.1	11842.3	11178.8	11151.3	11950.6		526.899	11109.6	11142.6	11771.2	11087.6	11062.1	11877.2
528.103	28945.6	28846.2	28837.7	28759.3	28729.2	28984.8		527	10038.2	9884.84	9830.3	9756.34	9724.73	10022		527.777	9834.13	9652.55	9617.71	9561.24	9482.56	9866.37		527.263	9074.66	9267.97	9241.56	9165.93	9146.88	9381.69		526.781	11344.1	11421.3	12011.5	11370.8	11344.1	12115.4		526.799	11344.1	11138.2	11745.3	11086.5	11061.8	11846.5
528.003	28863.2	28838.2	28832.2	28758.1	28729	28970.6		526.9	9812.02	9874.18	9826.02	9755.02	9724.52	10006.2		527.677	9974.09	9642.08	9610.37	9557.2	9481.3	9847.05		527.163	9397.69	9261.02	9237.5	9164.7	9146.22	9370.78		526.681	11086.2	11159.7	11730	11112.2	11086.2	11829.6		526.699	11086.2	11134.9	11721.9	11085.8	11061.8	11819.1
527.903	28923.2	28830.2	28826.8	28756.8	28728.7	28956.4		526.8	10292.4	9864.82	9820.64	9752.73	9723.13	9991.92		527.577	9941.94	9631.69	9604.28	9553.64	9480.12	9829.37		527.063	9406.56	9254.5	9233.42	9163.44	9145.54	9360.27		526.581	11100.3	11170.4	11720.5	11125.5	11100.3	11815.9		526.599	11100.3	11131.5	11698.5	11085.1	11061.7	11791.6
527.803	29105.8	28821.8	28822.3	28755.3	28728.1	28943.3		526.7	10006.7	9856.15	9815.96	9751.13	9722.44	9978.35		527.477	9438.54	9623.08	9599.27	9551.16	9480.02	9813.47		526.963	9491.23	9248.72	9229.11	9162.01	9144.63	9350.58		526.481	11494.8	11562	12094.2	11519.4	11494.8	12185.9		526.499	11494.8	11127.7	11674.8	11084	11061.3	11764
527.703	28988	28814.1	28817.9	28754	28727.6	28930.8		526.6	9913.13	9847.7	9811.77	9749.75	9721.97	9965.28		527.377	9499.43	9616.09	9594.31	9548.73	9479.97	9799.2		526.863	9281.25	9243.49	9225.92	9161.15	9144.27	9342.01		526.381	11099.8	11164	11679.6	11123.7	11099.8	11767.7		526.399	11099.8	11125	11655.4	11083.4	11061.3	11741.2
527.603	29278.6	28808.3	28813	28752.3	28726.7	28920.2		526.5	9756.17	9841	9808.47	9748.76	9721.89	9954.46		527.277	9501.93	9631.12	9611.85	9568.54	9501.93	9807.66		526.763	9197.08	9238.49	9222.99	9160.51	9144.14	9333.72		526.281	11128.9	11190.3	11689.2	11152.1	11128.9	11773.8		526.299	11128.9	11122.3	11635.9	11082.7	11061.2	11718.5
527.503	29216.1	28802.7	28808.4	28750.7	28725.9	28909.9		526.4	9496.37	9609.69	9579.73	9522.49	9496.37	9719.17		527.177	9917.13	10039.4	10023.1	9981.75	9917.13	10210		526.663	8893.32	9233.97	9219.56	9159.39	9143.48	9325.96		526.181	10916.1	10975.1	11457.4	10938.7	10916.1	11539		526.199	10916.1	11119.4	11616.4	11082	11061	11695.7
527.403	29451.1	28796.6	28804.2	28748.8	28724.7	28900.1		526.3	9682.27	9789.8	9762.41	9707.64	9682.27	9895.3		527.077	9833.77	9950.63	9935.78	9896.39	9833.77	10115.3		526.563	9340.04	9426.67	9413.48	9355.52	9340.04	9515.59		526.081	11114.3	11170.9	11639.1	11136.3	11114.3	11717.8		526.099	11114.3	11117.1	11598.4	11081.4	11061	11674.9
527.303	28588.4	28791.8	28800.9	28747.8	28724.5	28891.6		526.2	9857.04	9958.77	9934.41	9881.65	9857.04	10060.8		526.977	9552.19	9663.68	9650.24	9612.82	9552.19	9822.35		526.463	9338.9	9421.68	9410.03	9353.94	9338.9	9507.85		525.981	11176.2	11230.5	11684.6	11197.6	11176.2	11760.3		525.999	11176.2	11114.8	11582	11080.7	11060.9	11655.8
527.203	27927	28787.2	28796.5	28745.8	28723.2	28883.2		526.1	9770.74	9868.01	9845.48	9794.6	9770.74	9966.61		526.877	9936.14	10042.3	10030.9	9995.07	9936.14	10195.9		526.363	9112.44	9191.87	9181.26	9127.07	9112.44	9275.32		525.881	11100.9	11153.2	11592.8	11121.8	11100.9	11666		525.899	11100.9	11112.6	11565.7	11080.2	11060.8	11636.8
527.103	28942.1	28783.5	28793.2	28744.8	28722.8	28875.9		526	10041.3	10134.2	10113.4	10064.5	10041.3	10229.5		526.777	10084.3	10185.8	10175.8	10141.5	10084.3	10334.5		526.263	9408.6	9484.92	9475.11	9422.84	9408.6	9565.68		525.781	10905.4	10955.7	11382.6	10925.8	10905.4	11453.3		525.799	10905.4	10955.2	11394	10924.3	10905.4	11462.7
527.003	29299.3	29356.6	29367.3	29320.7	29299.3	29446		525.9	9836.97	9925.51	9906.52	9859.57	9836.97	10017.7		526.677	9731.19	9828.41	9819.46	9786.74	9731.19	9972.24		526.163	9391.82	9465.03	9456.29	9405.68	9391.82	9543.36		525.681	10711.7	10760	11175	10731.6	10711.7	11243.2		525.699	10711.7	10759.7	11186.4	10730.1	10711.7	11252.7
526.903	29496.5	29550.7	29562.1	29517.3	29496.5	29637.1		525.8	9341.94	9426.36	9409.3	9363.9	9341.94	9515.69		526.577	9938.71	10031.7	10023.9	9992.67	9938.71	10170.9		526.063	9354.07	9424.37	9416.6	9367.57	9354.07	9500.4		525.581	11055.2	11101.8	11504.5	11074.6	11055.2	11570.6		525.599	11055.2	11101.4	11516.1	11073.1	11055.2	11580.1
526.803	29753.1	29804.9	29816.3	29773.3	29753.1	29888.3		525.7	10328.2	10409.2	10393.4	10349.5	10328.2	10495.8		526.477	10095	10184	10177.5	10147.5	10095	10319		525.963	9419.27	9487.02	9479.87	9432.43	9419.27	9560.77		525.481	10911.6	10956.6	11347.4	10930.5	10911.6	11411.3		525.499	10911.6	10956.1	11358.6	10929.1	10911.6	11420.6
526.703	29352.8	29402.2	29413.6	29372.5	29352.8	29482.7		525.6	9929.44	10007.1	9992.43	9950.24	9929.44	10090.9		526.377	9911.2	9996.76	9991.04	9962.26	9911.2	10127.7		525.863	9298.79	9364	9357.49	9311.6	9298.79	9435.51		525.381	11009.1	11052.4	11433	11027.6	11009.1	11494.7		525.399	11009.1	11052.1	11443.1	11026.2	11009.1	11503.2
526.603	28544.5	28591.5	28603.4	28563.7	28544.5	28669.5		525.5	9775.51	9849.79	9836.53	9795.77	9775.51	9931.07		526.277	9871.08	9953.21	9948.23	9920.7	9871.08	10080		525.763	9229.83	9292.5	9286.88	9242.32	9229.83	9362.05		525.281	11088.8	11130.7	11500.7	11106.8	11088.8	11560.6		525.299	11088.8	11130.2	11511	11105.5	11088.8	11569.1
526.503	28686	28730.7	28742.9	28704.7	28686	28806.3		525.4	9687.47	9758.76	9746.65	9707.2	9687.47	9837.67		526.177	9807.92	9886.62	9882.71	9856.25	9807.92	10009.7		525.663	9239.83	9300.39	9295.24	9252.02	9239.83	9367.99		525.181	10888.9	10929.4	11288.9	10906.5	10888.9	11347		525.199	10888.9	10928.9	11299.3	10905.2	10888.9	11355.6
526.403	28850	28892.9	28905	28868.2	28850	28966.1		525.3	9683.81	9752.42	9741.15	9703	9683.81	9828.96		526.077	9676.1	9751.99	9748.63	9723.18	9676.1	9871.6		525.563	9118.45	9176.9	9172.21	9130.33	9118.45	9242.55		525.081	11183.8	11222.8	11573	11201	11183.8	11629.2		525.099	11183.8	11222.5	11582.4	11199.7	11183.8	11637
526.303	29327.3	29368.4	29380.4	29345	29327.3	29439.2		525.2	9755.94	9821.88	9811.46	9774.67	9755.94	9896.13		525.977	9620.01	9693.09	9690.29	9665.84	9620.01	9809.2		525.463	9460.68	9517.01	9512.93	9472.27	9460.68	9580.85		524.981	11123.7	11161.5	11502.6	11140.5	11123.7	11557.2		524.999	11123.7	11161.1	11511.9	11139.2	11123.7	11564.8
526.203	29614.8	29654	29666.3	29632.1	29614.8	29722.8		525.1	9854.91	9918.17	9908.87	9873.19	9854.91	9990.41		525.877	9599.17	9669.44	9667.25	9643.79	9599.17	9782.14		525.363	9605.88	9660.34	9656.72	9617.2	9605.88	9722.51		524.881	10972.4	11009	11341	10988.8	10972.4	11394		524.899	10972.4	11008.6	11350.4	10987.6	10972.4	11401.8
526.103	29586.9	29624.5	29636.8	29603.7	29586.9	29691.2		525	9794.95	9855.98	9847.35	9812.77	9794.95	9926.2		525.777	9740.1	9807.88	9806.27	9783.64	9740.1	9917.58		525.263	9101.17	9153.86	9150.6	9112.22	9101.17	9214.34		524.781	11383.3	11418.7	11741.9	11399.4	11383.3	11793.3		524.799	11383.3	11418.4	11751.1	11398.1	11383.3	11801

## Sheet: Figure 6
Figure 6a					Figure 6b
Sample	H2O2 %	nav			Sample	H2O2 %	nav
Template-free-OC-60	76.72	2.46			Micro/meso-PC	60	3.43
Hiera-OPC-60	95.3	2.1			Micro/meso-OPC-20	84	2.31
Micro/meso-OPC-60	99.5	2			Micro/meso-OPC-40	89.6	2.2
Micro-OPC-60	83.7	2.32			Micro/meso-OPC-60	99.5	2
Meso-OPC-60	100	2			Micro/meso-OPC-180	87.06	2.26
					Micro/meso-OPC-300	84.9	2.3

## Sheet: Figure 7
Figure 7a											Figure 7b
Potential	disk current density	Potential	Disk current density	Potential	Ring current density	Potential	Ring current density				Time	Current
1.0633	-0.000141091	1.0633	-0.00941	1.0633	0.02172	1.0633	0.02103				5.55556e-05	-0.21804
1.0593	-0.0024	1.0593	-0.01052	1.0593	0.01797	1.0593	0.0179				0.000111111	-0.21979
1.0553	-0.00405	1.0553	-0.01144	1.0553	0.01553	1.0553	0.01596				0.000166667	-0.22186
1.0513	-0.00567	1.0513	-0.01216	1.0513	0.01372	1.0513	0.01446				0.000222222	-0.22306
1.0473	-0.00677	1.0473	-0.01269	1.0473	0.01234	1.0473	0.01328				0.000277778	-0.22425
1.0433	-0.00794	1.0433	-0.01323	1.0433	0.01125	1.0433	0.01236				0.000333333	-0.22536
1.0393	-0.00873	1.0393	-0.01355	1.0393	0.01035	1.0393	0.01208				0.000388889	-0.22624
1.0353	-0.00968	1.0353	-0.01399	1.0353	0.00958	1.0353	0.01153				0.000444444	-0.2268
1.0313	-0.01042	1.0313	-0.01434	1.0313	0.00894	1.0313	0.01089				0.0005	-0.22767
1.0273	-0.01112	1.0273	-0.01461	1.0273	0.0084	1.0273	0.01037				0.000555556	-0.22799
1.0233	-0.01167	1.0233	-0.01477	1.0233	0.0079	1.0233	0.00994				0.000611111	-0.22831
1.0193	-0.01235	1.0193	-0.01519	1.0193	0.00748	1.0193	0.00954				0.000666667	-0.22871
1.0153	-0.01292	1.0153	-0.01539	1.0153	0.00712	1.0153	0.00919				0.000722222	-0.22918
1.0113	-0.01333	1.0113	-0.01568	1.0113	0.00679	1.0113	0.00888				0.000777778	-0.22966
1.0073	-0.01382	1.0073	-0.01586	1.0073	0.00649	1.0073	0.00861				0.000833333	-0.22974
1.0033	-0.01425	1.0033	-0.01603	1.0033	0.00622	1.0033	0.00836				0.000888889	-0.23022
0.9993	-0.0146	0.9993	-0.01623	0.9993	0.00598	0.9993	0.00812				0.000944444	-0.23038
0.9953	-0.01506	0.9953	-0.01649	0.9953	0.00578	0.9953	0.00791				0.001	-0.23054
0.9913	-0.01544	0.9913	-0.01659	0.9913	0.00561	0.9913	0.00773				0.00106	-0.23109
0.9873	-0.01576	0.9873	-0.01677	0.9873	0.00542	0.9873	0.00755				0.00111	-0.23093
0.9833	-0.01608	0.9833	-0.01693	0.9833	0.00524	0.9833	0.0074				0.00117	-0.23109
0.9793	-0.01637	0.9793	-0.0171	0.9793	0.00509	0.9793	0.00724				0.00122	-0.23157
0.9753	-0.01669	0.9753	-0.01724	0.9753	0.00494	0.9753	0.0071				0.00128	-0.23133
0.9713	-0.01704	0.9713	-0.01744	0.9713	0.00481	0.9713	0.00695				0.00133	-0.23197
0.9673	-0.01722	0.9673	-0.01762	0.9673	0.0047	0.9673	0.00682				0.00139	-0.23205
0.9633	-0.01754	0.9633	-0.01775	0.9633	0.00456	0.9633	0.00669				0.00144	-0.23181
0.9593	-0.01782	0.9593	-0.01794	0.9593	0.00446	0.9593	0.00657				0.0015	-0.23205
0.9553	-0.01802	0.9553	-0.01806	0.9553	0.00435	0.9553	0.00647				0.00156	-0.23237
0.9513	-0.01829	0.9513	-0.01822	0.9513	0.00426	0.9513	0.00637				0.00161	-0.2326
0.9473	-0.01849	0.9473	-0.01829	0.9473	0.00417	0.9473	0.00627				0.00167	-0.23229
0.9433	-0.01875	0.9433	-0.01841	0.9433	0.00409	0.9433	0.00619				0.00172	-0.23245
0.9393	-0.01897	0.9393	-0.01861	0.9393	0.00402	0.9393	0.00611				0.00178	-0.2326
0.9353	-0.01914	0.9353	-0.01875	0.9353	0.00398	0.9353	0.00603				0.00183	-0.2326
0.9313	-0.01931	0.9313	-0.01881	0.9313	0.00388	0.9313	0.00593				0.00189	-0.233
0.9273	-0.01951	0.9273	-0.01896	0.9273	0.00382	0.9273	0.00586				0.00194	-0.23284
0.9233	-0.01969	0.9233	-0.01911	0.9233	0.00374	0.9233	0.00578				0.002	-0.23268
0.9193	-0.01986	0.9193	-0.01921	0.9193	0.00369	0.9193	0.0057				0.00206	-0.23268
0.9153	-0.01997	0.9153	-0.01939	0.9153	0.00363	0.9153	0.00563				0.00211	-0.23308
0.9113	-0.02015	0.9113	-0.0195	0.9113	0.00357	0.9113	0.00557				0.00217	-0.2334
0.9073	-0.02039	0.9073	-0.01969	0.9073	0.00351	0.9073	0.0055				0.00222	-0.233
0.9033	-0.02039	0.9033	-0.01981	0.9033	0.00346	0.9033	0.00543				0.00228	-0.2338
0.8993	-0.02052	0.8993	-0.01985	0.8993	0.00342	0.8993	0.00537				0.00233	-0.23356
0.8953	-0.02073	0.8953	-0.01994	0.8953	0.00338	0.8953	0.00532				0.00239	-0.23308
0.8913	-0.02084	0.8913	-0.02013	0.8913	0.00333	0.8913	0.00528				0.00244	-0.23332
0.8873	-0.02099	0.8873	-0.0202	0.8873	0.00333	0.8873	0.00526				0.0025	-0.23316
0.8833	-0.02119	0.8833	-0.02036	0.8833	0.00328	0.8833	0.00517				0.00256	-0.23364
0.8793	-0.02125	0.8793	-0.0204	0.8793	0.00327	0.8793	0.00512				0.00261	-0.23332
0.8753	-0.02136	0.8753	-0.02058	0.8753	0.00327	0.8753	0.00506				0.00267	-0.23316
0.8713	-0.02153	0.8713	-0.02067	0.8713	0.00323	0.8713	0.00501				0.00272	-0.2338
0.8673	-0.02159	0.8673	-0.02075	0.8673	0.00322	0.8673	0.00496				0.00278	-0.2334
0.8633	-0.02183	0.8633	-0.02092	0.8633	0.00313	0.8633	0.00488				0.00283	-0.2338
0.8593	-0.02195	0.8593	-0.02106	0.8593	0.00311	0.8593	0.00482				0.00289	-0.23372
0.8553	-0.02215	0.8553	-0.02116	0.8553	0.00306	0.8553	0.00478				0.00294	-0.23356
0.8513	-0.02227	0.8513	-0.02129	0.8513	0.00303	0.8513	0.00474				0.003	-0.23388
0.8473	-0.02238	0.8473	-0.02138	0.8473	0.00302	0.8473	0.00468				0.00306	-0.23364
0.8433	-0.02257	0.8433	-0.02157	0.8433	0.00298	0.8433	0.00465				0.00311	-0.23372
0.8393	-0.0227	0.8393	-0.02166	0.8393	0.00297	0.8393	0.0046				0.00317	-0.23436
0.8353	-0.02285	0.8353	-0.02175	0.8353	0.00295	0.8353	0.00455				0.00322	-0.23348
0.8313	-0.02305	0.8313	-0.02189	0.8313	0.00293	0.8313	0.00451				0.00328	-0.23396
0.8273	-0.02315	0.8273	-0.02199	0.8273	0.00293	0.8273	0.00447				0.00333	-0.23364
0.8233	-0.02344	0.8233	-0.02214	0.8233	0.00292	0.8233	0.00444				0.00339	-0.23364
0.8193	-0.02365	0.8193	-0.02231	0.8193	0.00291	0.8193	0.0044				0.00344	-0.23388
0.8153	-0.02391	0.8153	-0.02235	0.8153	0.00291	0.8153	0.00438				0.0035	-0.23372
0.8113	-0.02425	0.8113	-0.0225	0.8113	0.00293	0.8113	0.00434				0.00356	-0.2342
0.8073	-0.02457	0.8073	-0.02269	0.8073	0.00295	0.8073	0.00431				0.00361	-0.23356
0.8033	-0.02495	0.8033	-0.02279	0.8033	0.00295	0.8033	0.00427				0.00367	-0.23372
0.7993	-0.02536	0.7993	-0.02292	0.7993	0.00298	0.7993	0.00426				0.00372	-0.2338
0.7953	-0.02589	0.7953	-0.02308	0.7953	0.00304	0.7953	0.00425				0.00378	-0.23388
0.7913	-0.02647	0.7913	-0.02328	0.7913	0.00307	0.7913	0.00423				0.00383	-0.23396
0.7873	-0.02711	0.7873	-0.02347	0.7873	0.00313	0.7873	0.0042				0.00389	-0.23412
0.7833	-0.02793	0.7833	-0.02359	0.7833	0.00322	0.7833	0.00419				0.00394	-0.23396
0.7793	-0.02895	0.7793	-0.02386	0.7793	0.0033	0.7793	0.00416				0.004	-0.2338
0.7753	-0.02996	0.7753	-0.02411	0.7753	0.00343	0.7753	0.00413				0.00406	-0.23428
0.7713	-0.03138	0.7713	-0.02441	0.7713	0.0036	0.7713	0.00411				0.00411	-0.23388
0.7673	-0.03299	0.7673	-0.02472	0.7673	0.00379	0.7673	0.00411				0.00417	-0.23436
0.7633	-0.03494	0.7633	-0.02504	0.7633	0.00401	0.7633	0.00411				0.00422	-0.23388
0.7593	-0.03701	0.7593	-0.02538	0.7593	0.00429	0.7593	0.00412				0.00428	-0.23404
0.7553	-0.03952	0.7553	-0.0258	0.7553	0.00461	0.7553	0.00412				0.00433	-0.23483
0.7513	-0.04237	0.7513	-0.02629	0.7513	0.00502	0.7513	0.00415				0.00439	-0.23388
0.7473	-0.04583	0.7473	-0.02689	0.7473	0.00551	0.7473	0.00415				0.00444	-0.23404
0.7433	-0.04974	0.7433	-0.02747	0.7433	0.00605	0.7433	0.00419				0.0045	-0.23467
0.7393	-0.05422	0.7393	-0.02829	0.7393	0.00672	0.7393	0.00424				0.00456	-0.23443
0.7353	-0.05966	0.7353	-0.02922	0.7353	0.00753	0.7353	0.00431				0.00461	-0.23443
0.7313	-0.06626	0.7313	-0.03022	0.7313	0.00846	0.7313	0.00439				0.00467	-0.2342
0.7273	-0.07386	0.7273	-0.03154	0.7273	0.00961	0.7273	0.00453				0.00472	-0.23436
0.7233	-0.08204	0.7233	-0.03296	0.7233	0.01089	0.7233	0.00468				0.00478	-0.23483
0.7193	-0.0912	0.7193	-0.03454	0.7193	0.01239	0.7193	0.00487				0.00483	-0.2342
0.7153	-0.10146	0.7153	-0.03666	0.7153	0.01418	0.7153	0.00509				0.00489	-0.23436
0.7113	-0.11268	0.7113	-0.03902	0.7113	0.01613	0.7113	0.00534				0.00494	-0.23483
0.7073	-0.12565	0.7073	-0.04145	0.7073	0.01844	0.7073	0.00566				0.005	-0.23451
0.7033	-0.14029	0.7033	-0.04462	0.7033	0.02101	0.7033	0.00602				0.00506	-0.23475
0.6993	-0.15732	0.6993	-0.04809	0.6993	0.02403	0.6993	0.00648				0.00511	-0.23459
0.6953	-0.17451	0.6953	-0.05198	0.6953	0.02728	0.6953	0.007				0.00517	-0.23459
0.6913	-0.19488	0.6913	-0.05667	0.6913	0.03096	0.6913	0.00763				0.00522	-0.23475
0.6873	-0.21629	0.6873	-0.06219	0.6873	0.03504	0.6873	0.00845				0.00528	-0.23459
0.6833	-0.23881	0.6833	-0.06856	0.6833	0.03961	0.6833	0.00931				0.00533	-0.23412
0.6793	-0.26348	0.6793	-0.07605	0.6793	0.04464	0.6793	0.01038				0.00539	-0.23491
0.6753	-0.29229	0.6753	-0.08379	0.6753	0.0498	0.6753	0.01165				0.00544	-0.23436
0.6713	-0.3199	0.6713	-0.09263	0.6713	0.05539	0.6713	0.01312				0.0055	-0.23436
0.6673	-0.35117	0.6673	-0.10297	0.6673	0.06154	0.6673	0.01479				0.00556	-0.23491
0.6633	-0.38245	0.6633	-0.1138	0.6633	0.06791	0.6633	0.01676				0.00561	-0.23443
0.6593	-0.41452	0.6593	-0.12541	0.6593	0.07454	0.6593	0.01889				0.00567	-0.23475
0.6553	-0.45057	0.6553	-0.13958	0.6553	0.08154	0.6553	0.02143				0.00572	-0.23459
0.6513	-0.48669	0.6513	-0.15486	0.6513	0.08854	0.6513	0.02419				0.00578	-0.23436
0.6473	-0.52147	0.6473	-0.17085	0.6473	0.09565	0.6473	0.02737				0.00583	-0.23491
0.6433	-0.56285	0.6433	-0.18876	0.6433	0.1034	0.6433	0.03082				0.00589	-0.2342
0.6393	-0.59755	0.6393	-0.20722	0.6393	0.11072	0.6393	0.03445				0.00594	-0.23451
0.6353	-0.63097	0.6353	-0.22703	0.6353	0.11857	0.6353	0.03846				0.006	-0.23467
0.6313	-0.67768	0.6313	-0.25131	0.6313	0.12584	0.6313	0.04289				0.00606	-0.23412
0.6273	-0.71524	0.6273	-0.27319	0.6273	0.13438	0.6273	0.0475				0.00611	-0.23507
0.6233	-0.7563	0.6233	-0.29937	0.6233	0.14122	0.6233	0.05243				0.00617	-0.23459
0.6193	-0.79816	0.6193	-0.32547	0.6193	0.14998	0.6193	0.05745				0.00622	-0.23475
0.6153	-0.83158	0.6153	-0.35269	0.6153	0.1582	0.6153	0.06287				0.00628	-0.23475
0.6113	-0.87376	0.6113	-0.38189	0.6113	0.16557	0.6113	0.06838				0.00633	-0.23436
0.6073	-0.91355	0.6073	-0.40966	0.6073	0.17289	0.6073	0.07433				0.00639	-0.2342
0.6033	-0.95015	0.6033	-0.44229	0.6033	0.18032	0.6033	0.08043				0.00644	-0.23451
0.5993	-0.98358	0.5993	-0.47325	0.5993	0.18754	0.5993	0.08695				0.0065	-0.23467
0.5953	-1.02018	0.5953	-0.50898	0.5953	0.1947	0.5953	0.09289				0.00656	-0.23467
0.5913	-1.0544	0.5913	-0.5416	0.5913	0.20059	0.5913	0.09937				0.00661	-0.23428
0.5873	-1.08305	0.5873	-0.57001	0.5873	0.20743	0.5873	0.10563				0.00667	-0.23412
0.5833	-1.11806	0.5833	-0.60232	0.5833	0.21433	0.5833	0.11189				0.00672	-0.23436
0.5793	-1.1483	0.5793	-0.63829	0.5793	0.21931	0.5793	0.11846				0.00678	-0.23443
0.5753	-1.17695	0.5753	-0.67123	0.5753	0.22536	0.5753	0.12525				0.00683	-0.23436
0.5713	-1.20639	0.5713	-0.71277	0.5713	0.23109	0.5713	0.13231				0.00689	-0.23459
0.5673	-1.23584	0.5673	-0.74699	0.5673	0.23645	0.5673	0.13841				0.00694	-0.2342
0.5633	-1.25095	0.5633	-0.77683	0.5633	0.24123	0.5633	0.14536				0.007	-0.23451
0.5593	-1.27642	0.5593	-0.81328	0.5593	0.24568	0.5593	0.15141				0.00706	-0.23491
0.5553	-1.30109	0.5553	-0.83954	0.5553	0.25109	0.5553	0.15762				0.00711	-0.23428
0.5513	-1.32098	0.5513	-0.86819	0.5513	0.25444	0.5513	0.16282				0.00717	-0.23436
0.5473	-1.34804	0.5473	-0.9032	0.5473	0.25958	0.5473	0.16934				0.00722	-0.23451
0.5433	-1.36475	0.5433	-0.93265	0.5433	0.26202	0.5433	0.17512				0.00728	-0.23451
0.5393	-1.38067	0.5393	-0.96448	0.5393	0.26605	0.5393	0.18122				0.00733	-0.23467
0.5353	-1.39817	0.5353	-0.98994	0.5353	0.26881	0.5353	0.18732				0.00739	-0.23443
0.5313	-1.4117	0.5313	-1.02257	0.5313	0.27268	0.5313	0.19236				0.00744	-0.23451
0.5273	-1.42921	0.5273	-1.04167	0.5273	0.27523	0.5273	0.19788				0.0075	-0.23451
0.5233	-1.44512	0.5233	-1.07748	0.5233	0.27857	0.5233	0.20165				0.00756	-0.2342
0.5193	-1.45786	0.5193	-1.09578	0.5193	0.2807	0.5193	0.20764				0.00761	-0.23436
0.5153	-1.46024	0.5153	-1.11329	0.5153	0.2825	0.5153	0.21099				0.00767	-0.23467
0.5113	-1.47855	0.5113	-1.1491	0.5113	0.28589	0.5113	0.21756				0.00772	-0.23491
0.5073	-1.4873	0.5073	-1.16501	0.5073	0.28775	0.5073	0.22101				0.00778	-0.23459
0.5033	-1.49207	0.5033	-1.1865	0.5033	0.28796	0.5033	0.22552				0.00783	-0.23436
0.4993	-1.50799	0.4993	-1.21117	0.4993	0.29046	0.4993	0.22897				0.00789	-0.23443
0.4953	-1.51754	0.4953	-1.23106	0.4953	0.29152	0.4953	0.23221				0.00794	-0.2342
0.4913	-1.52152	0.4913	-1.23822	0.4913	0.29428	0.4913	0.23603				0.008	-0.23483
0.4873	-1.53027	0.4873	-1.2613	0.4873	0.29481	0.4873	0.24027				0.00806	-0.23475
0.4833	-1.53743	0.4833	-1.28119	0.4833	0.29656	0.4833	0.24197				0.00811	-0.23483
0.4793	-1.54141	0.4793	-1.29393	0.4793	0.29815	0.4793	0.24568				0.00817	-0.23483
0.4753	-1.54698	0.4753	-1.30905	0.4753	0.29884	0.4753	0.24791				0.00822	-0.23467
0.4713	-1.55812	0.4713	-1.32655	0.4713	0.29942	0.4713	0.25104				0.00828	-0.23451
0.4673	-1.55494	0.4673	-1.33372	0.4673	0.30032	0.4673	0.25369				0.00833	-0.23475
0.4633	-1.55812	0.4633	-1.34804	0.4633	0.30139	0.4633	0.25587				0.00839	-0.23459
0.4593	-1.57165	0.4593	-1.36475	0.4593	0.30186	0.4593	0.25921				0.00844	-0.23467
0.4553	-1.56926	0.4553	-1.36793	0.4553	0.30287	0.4553	0.25958				0.0085	-0.23451
0.4513	-1.57643	0.4513	-1.38226	0.4513	0.30372	0.4513	0.26266				0.00856	-0.23483
0.4473	-1.5812	0.4473	-1.39181	0.4473	0.30404	0.4473	0.26446				0.00861	-0.2342
0.4433	-1.5812	0.4433	-1.39817	0.4433	0.30478	0.4433	0.26595				0.00867	-0.23467
0.4393	-1.58438	0.4393	-1.40852	0.4393	0.3043	0.4393	0.26743				0.00872	-0.23451
0.4353	-1.59393	0.4353	-1.42045	0.4353	0.30558	0.4353	0.26807				0.00878	-0.23443
0.4313	-1.58836	0.4313	-1.42762	0.4313	0.306	0.4313	0.27104				0.00883	-0.23459
0.4273	-1.59552	0.4273	-1.43557	0.4273	0.30658	0.4273	0.273				0.00889	-0.23451
0.4233	-1.59791	0.4233	-1.44035	0.4233	0.30733	0.4233	0.27417				0.00894	-0.23475
0.4193	-1.59234	0.4193	-1.44672	0.4193	0.30696	0.4193	0.27555				0.009	-0.23428
0.4153	-1.60189	0.4153	-1.46024	0.4153	0.30786	0.4153	0.27656				0.00906	-0.23467
0.4113	-1.60507	0.4113	-1.46661	0.4113	0.30796	0.4113	0.27741				0.00911	-0.23436
0.4073	-1.60269	0.4073	-1.46741	0.4073	0.30839	0.4073	0.27889				0.00917	-0.23475
0.4033	-1.60667	0.4033	-1.47775	0.4033	0.30945	0.4033	0.28011				0.00922	-0.23475
0.3993	-1.61064	0.3993	-1.48093	0.3993	0.30897	0.3993	0.28064				0.00928	-0.23499
0.3953	-1.60507	0.3953	-1.4873	0.3953	0.30812	0.3953	0.28383				0.00933	-0.23467
0.3913	-1.60905	0.3913	-1.49526	0.3913	0.30961	0.3913	0.2842				0.00939	-0.23475
0.3873	-1.61224	0.3873	-1.49685	0.3873	0.30993	0.3873	0.28393				0.00944	-0.23467
0.3833	-1.60667	0.3833	-1.49924	0.3833	0.30982	0.3833	0.28409				0.0095	-0.23467
0.3793	-1.61144	0.3793	-1.51117	0.3793	0.3094	0.3793	0.28589				0.00956	-0.23467
0.3753	-1.61462	0.3753	-1.51197	0.3753	0.30987	0.3753	0.28696				0.00961	-0.23451
0.3713	-1.61144	0.3713	-1.51356	0.3713	0.31035	0.3713	0.28738				0.00967	-0.23443
0.3673	-1.61462	0.3673	-1.52152	0.3673	0.30998	0.3673	0.28807				0.00972	-0.23451
0.3633	-1.6194	0.3633	-1.52948	0.3633	0.30987	0.3633	0.28881				0.00978	-0.23443
0.3593	-1.61303	0.3593	-1.53425	0.3593	0.30993	0.3593	0.29035				0.00983	-0.23467
0.3553	-1.61781	0.3553	-1.53425	0.3553	0.31056	0.3553	0.29014				0.00989	-0.23443
0.3513	-1.62179	0.3513	-1.53982	0.3513	0.31051	0.3513	0.29136				0.00994	-0.23467
0.3473	-1.61621	0.3473	-1.54141	0.3473	0.3103	0.3473	0.29168				0.01	-0.23428
0.3433	-1.6186	0.3433	-1.5438	0.3433	0.31009	0.3433	0.29242				0.01006	-0.23436
0.3393	-1.62417	0.3393	-1.55176	0.3393	0.31062	0.3393	0.29274				0.01011	-0.2342
0.3353	-1.61781	0.3353	-1.55096	0.3353	0.30834	0.3353	0.29491				0.01017	-0.23451
0.3313	-1.62258	0.3313	-1.56131	0.3313	0.3103	0.3313	0.29513				0.01022	-0.23515
0.3273	-1.62656	0.3273	-1.56608	0.3273	0.31003	0.3273	0.29555				0.01028	-0.23475
0.3233	-1.62338	0.3233	-1.56369	0.3233	0.30844	0.3233	0.29544				0.01033	-0.23436
0.3193	-1.62338	0.3193	-1.56926	0.3193	0.30961	0.3193	0.29661				0.01039	-0.23475
0.3153	-1.62895	0.3153	-1.57165	0.3153	0.31035	0.3153	0.2973				0.01044	-0.23459
0.3113	-1.62417	0.3113	-1.57086	0.3113	0.30812	0.3113	0.2973				0.0105	-0.23436
0.3073	-1.62895	0.3073	-1.5812	0.3073	0.31035	0.3073	0.29773				0.01056	-0.23499
0.3033	-1.62895	0.3033	-1.58677	0.3033	0.30998	0.3033	0.29926				0.01061	-0.23483
0.2993	-1.62736	0.2993	-1.58518	0.2993	0.31083	0.2993	0.2991				0.01067	-0.23483
0.2953	-1.63054	0.2953	-1.59314	0.2953	0.30701	0.2953	0.30022				0.01072	-0.23436
0.2913	-1.63452	0.2913	-1.59632	0.2913	0.31072	0.2913	0.30017				0.01078	-0.23459
0.2873	-1.63054	0.2873	-1.59632	0.2873	0.3112	0.2873	0.30064				0.01083	-0.23443
0.2833	-1.63531	0.2833	-1.60269	0.2833	0.31109	0.2833	0.30075				0.01089	-0.23443
0.2793	-1.6385	0.2793	-1.60826	0.2793	0.31109	0.2793	0.30139				0.01094	-0.23467
0.2753	-1.63452	0.2753	-1.60667	0.2753	0.31025	0.2753	0.30123				0.011	-0.23483
0.2713	-1.64088	0.2713	-1.61462	0.2713	0.30924	0.2713	0.30123				0.01106	-0.23451
0.2673	-1.64088	0.2673	-1.62099	0.2673	0.30775	0.2673	0.30367				0.01111	-0.23467
0.2633	-1.6385	0.2633	-1.62179	0.2633	0.30765	0.2633	0.30399				0.01117	-0.23483
0.2593	-1.64248	0.2593	-1.62497	0.2593	0.31109	0.2593	0.3033				0.01122	-0.23443
0.2553	-1.64566	0.2553	-1.63054	0.2553	0.31141	0.2553	0.30436				0.01128	-0.23483
0.2513	-1.64327	0.2513	-1.62497	0.2513	0.31147	0.2513	0.30531				0.01133	-0.23436
0.2473	-1.64566	0.2473	-1.63452	0.2473	0.31131	0.2473	0.30425				0.01139	-0.23459
0.2433	-1.65043	0.2433	-1.64009	0.2433	0.30903	0.2433	0.30521				0.01144	-0.23467
0.2393	-1.64645	0.2393	-1.63929	0.2393	0.30871	0.2393	0.30579				0.0115	-0.23428
0.2353	-1.64884	0.2353	-1.64248	0.2353	0.31184	0.2353	0.30526				0.01156	-0.23491
0.2313	-1.656	0.2313	-1.65202	0.2313	0.30918	0.2313	0.30664				0.01161	-0.23483
0.2273	-1.65202	0.2273	-1.64884	0.2273	0.3103	0.2273	0.30648				0.01167	-0.23459
0.2233	-1.65521	0.2233	-1.6568	0.2233	0.30961	0.2233	0.30621				0.01172	-0.23467
0.2193	-1.66237	0.2193	-1.65839	0.2193	0.3112	0.2193	0.30669				0.01178	-0.23459
0.2153	-1.65759	0.2153	-1.66237	0.2153	0.31099	0.2153	0.30802				0.01183	-0.23483
0.2113	-1.65998	0.2113	-1.66237	0.2113	0.30865	0.2113	0.30743				0.01189	-0.23443
0.2073	-1.66555	0.2073	-1.67033	0.2073	0.31088	0.2073	0.30786				0.01194	-0.23459
0.2033	-1.66714	0.2033	-1.67033	0.2033	0.31141	0.2033	0.30759				0.012	-0.23436
0.1993	-1.67112	0.1993	-1.67669	0.1993	0.31162	0.1993	0.30881				0.01206	-0.23475
0.1953	-1.67351	0.1953	-1.68147	0.1953	0.31226	0.1953	0.30929				0.01211	-0.23436
0.1913	-1.67192	0.1913	-1.67908	0.1913	0.31263	0.1913	0.30807				0.01217	-0.23412
0.1873	-1.67351	0.1873	-1.68783	0.1873	0.31274	0.1873	0.30892				0.01222	-0.23443
0.1833	-1.67749	0.1833	-1.69261	0.1833	0.31269	0.1833	0.30897				0.01228	-0.23475
0.1793	-1.67988	0.1793	-1.69261	0.1793	0.3129	0.1793	0.30908				0.01233	-0.23475
0.1753	-1.68147	0.1753	-1.69659	0.1753	0.31216	0.1753	0.30812				0.01239	-0.23428
0.1713	-1.68704	0.1713	-1.69659	0.1713	0.31258	0.1713	0.30924				0.01244	-0.23467
0.1673	-1.68545	0.1673	-1.70534	0.1673	0.31226	0.1673	0.31035				0.0125	-0.23475
0.1633	-1.69261	0.1633	-1.70852	0.1633	0.31269	0.1633	0.30977				0.01256	-0.23443
0.1593	-1.69579	0.1593	-1.71409	0.1593	0.31242	0.1593	0.30977				0.01261	-0.23436
0.1553	-1.69261	0.1553	-1.7125	0.1553	0.31109	0.1553	0.30956				0.01267	-0.23443
0.1513	-1.69659	0.1513	-1.72205	0.1513	0.3121	0.1513	0.31003				0.01272	-0.23451
0.1473	-1.70057	0.1473	-1.72285	0.1473	0.3112	0.1473	0.30871				0.01278	-0.23499
0.1433	-1.70136	0.1433	-1.72603	0.1433	0.31173	0.1433	0.30918				0.01283	-0.23467
0.1393	-1.70693	0.1393	-1.73081	0.1393	0.31269	0.1393	0.3104				0.01289	-0.23451
0.1353	-1.71091	0.1353	-1.73797	0.1353	0.31168	0.1353	0.30924				0.01294	-0.23491
0.1313	-1.71091	0.1313	-1.73558	0.1313	0.30966	0.1313	0.30961				0.013	-0.23459
0.1273	-1.70614	0.1273	-1.74513	0.1273	0.30796	0.1273	0.30977				0.01306	-0.23436
0.1233	-1.71967	0.1233	-1.74672	0.1233	0.31051	0.1233	0.30929				0.01311	-0.23451
0.1193	-1.71728	0.1193	-1.74672	0.1193	0.31099	0.1193	0.30876				0.01317	-0.23459
0.1153	-1.72524	0.1153	-1.75627	0.1153	0.31046	0.1153	0.30913				0.01322	-0.2342
0.1113	-1.7324	0.1113	-1.76264	0.1113	0.31115	0.1113	0.30849				0.01328	-0.23443
0.1073	-1.72842	0.1073	-1.76264	0.1073	0.3094	0.1073	0.30828				0.01333	-0.23515
0.1033	-1.73399	0.1033	-1.77059	0.1033	0.31072	0.1033	0.30844				0.01339	-0.23467
0.0993	-1.73638	0.0993	-1.77457	0.0993	0.31046	0.0993	0.30834				0.01344	-0.23459
0.0953	-1.73717	0.0953	-1.77457	0.0953	0.31083	0.0953	0.30722				0.0135	-0.23451
0.0913	-1.74593	0.0913	-1.78492	0.0913	0.3129	0.0913	0.30664				0.01356	-0.23451
0.0873	-1.7507	0.0873	-1.7889	0.0873	0.31242	0.0873	0.30743				0.01361	-0.23483
0.0833	-1.74911	0.0833	-1.79049	0.0833	0.31062	0.0833	0.3069				0.01367	-0.23491
0.0793	-1.75627	0.0793	-1.80243	0.0793	0.30956	0.0793	0.30791				0.01372	-0.23491
0.0753	-1.76105	0.0753	-1.80322	0.0753	0.30993	0.0753	0.30568				0.01378	-0.23499
0.0713	-1.75786	0.0713	-1.8064	0.0713	0.30903	0.0713	0.30574				0.01383	-0.23491
0.0673	-1.76662	0.0673	-1.81436	0.0673	0.30929	0.0673	0.30621				0.01389	-0.23475
0.0633	-1.77059	0.0633	-1.81993	0.0633	0.30913	0.0633	0.30627				0.01394	-0.23459
0.0593	-1.77059	0.0593	-1.8255	0.0593	0.30865	0.0593	0.30637				0.014	-0.23475
0.0553	-1.77696	0.0553	-1.83187	0.0553	0.30903	0.0553	0.30515				0.01406	-0.23483
0.0513	-1.77935	0.0513	-1.83426	0.0513	0.30802	0.0513	0.30356				0.01411	-0.23459
0.0473	-1.78014	0.0473	-1.83983	0.0473	0.30802	0.0473	0.30351				0.01417	-0.23507
0.0433	-1.78651	0.0433	-1.84699	0.0433	0.30786	0.0433	0.30319				0.01422	-0.23483
0.0393	-1.79447	0.0393	-1.85176	0.0393	0.30823	0.0393	0.30287				0.01428	-0.23507
0.0353	-1.79526	0.0353	-1.85574	0.0353	0.30903	0.0353	0.30277				0.01433	-0.23483
0.0313	-1.79845	0.0313	-1.8645	0.0313	0.30775	0.0313	0.30149				0.01439	-0.23467
0.0273	-1.80481	0.0273	-1.86768	0.0273	0.30701	0.0273	0.30011				0.01444	-0.23499
0.0233	-1.80243	0.0233	-1.86847	0.0233	0.30648	0.0233	0.29964				0.0145	-0.23491
0.0193	-1.80879	0.0193	-1.87962	0.0193	0.30658	0.0193	0.29953				0.01456	-0.23491
0.0153	-1.81516	0.0153	-1.88757	0.0153	0.30489	0.0153	0.29974				0.01461	-0.23483
0.0113	-1.81436	0.0113	-1.88757	0.0113	0.3059	0.0113	0.2981				0.01467	-0.23467
0.0073	-1.81914	0.0073	-1.89951	0.0073	0.30531	0.0073	0.29841				0.01472	-0.23451
0.0033	-1.82391	0.0033	-1.90269	0.0033	0.30563	0.0033	0.2973				0.01478	-0.23467
-0.0007	-1.82789	-0.0007	-1.90349	-0.0007	0.30712	-0.0007	0.29682				0.01483	-0.23459
-0.0047	-1.83346	-0.0047	-1.91622	-0.0047	0.306	-0.0047	0.29661				0.01489	-0.23491
-0.0087	-1.83824	-0.0087	-1.91781	-0.0087	0.30526	-0.0087	0.29507				0.01494	-0.23475
-0.0127	-1.83903	-0.0127	-1.921	-0.0127	0.30489	-0.0127	0.29528				0.015	-0.23499
-0.0167	-1.8454	-0.0167	-1.93452	-0.0167	0.30515	-0.0167	0.29454				0.01506	-0.23475
-0.0207	-1.84778	-0.0207	-1.93771	-0.0207	0.30261	-0.0207	0.293				0.01511	-0.23475
-0.0247	-1.85017	-0.0247	-1.93771	-0.0247	0.3033	-0.0247	0.29279				0.01517	-0.23483
-0.0287	-1.85733	-0.0287	-1.94566	-0.0287	0.30271	-0.0287	0.29189				0.01522	-0.23531
-0.0327	-1.86052	-0.0327	-1.95521	-0.0327	0.30133	-0.0327	0.29173				0.01528	-0.23475
-0.0367	-1.86131	-0.0367	-1.95601	-0.0367	0.30245	-0.0367	0.29078				0.01533	-0.23491
-0.0407	-1.86847	-0.0407	-1.96476	-0.0407	0.30176	-0.0407	0.29035				0.01539	-0.23539
-0.0447	-1.87245	-0.0447	-1.96874	-0.0447	0.30022	-0.0447	0.28945				0.01544	-0.23467
-0.0487	-1.87723	-0.0487	-1.97193	-0.0487	0.30117	-0.0487	0.28977				0.0155	-0.23483
-0.0527	-1.87882	-0.0527	-1.97988	-0.0527	0.29969	-0.0527	0.2878				0.01556	-0.23507
-0.0567	-1.88519	-0.0567	-1.98625	-0.0567	0.30176	-0.0567	0.28749				0.01561	-0.23459
-0.0607	-1.88519	-0.0607	-1.98625	-0.0607	0.30064	-0.0607	0.28802				0.01567	-0.23467
-0.0647	-1.88837	-0.0647	-1.99182	-0.0647	0.30017	-0.0647	0.28674				0.01572	-0.23515
-0.0687	-1.89553	-0.0687	-2.00057	-0.0687	0.29799	-0.0687	0.28621				0.01578	-0.23507
-0.0727	-1.89314	-0.0727	-1.99659	-0.0727	0.29751	-0.0727	0.28526				0.01583	-0.23499
-0.0767	-1.89792	-0.0767	-2.00773	-0.0767	0.29857	-0.0767	0.28531				0.01589	-0.23507
-0.0807	-1.90269	-0.0807	-2.01171	-0.0807	0.29916	-0.0807	0.28489				0.01594	-0.23499
-0.0847	-1.90667	-0.0847	-2.00853	-0.0847	0.29714	-0.0847	0.28436				0.016	-0.23515
-0.0887	-1.90826	-0.0887	-2.01888	-0.0887	0.29751	-0.0887	0.28361				0.01606	-0.23523
-0.0927	-1.91304	-0.0927	-2.02126	-0.0927	0.29698	-0.0927	0.28255				0.01611	-0.23459
-0.0967	-1.91304	-0.0967	-2.02206	-0.0967	0.29635	-0.0967	0.28303				0.01617	-0.23499
-0.1007	-1.91861	-0.1007	-2.03002	-0.1007	0.2921	-0.1007	0.2833				0.01622	-0.23523
-0.1047	-1.92259	-0.1047	-2.034	-0.1047	0.29698	-0.1047	0.28181				0.01628	-0.23499
-0.1087	-1.92418	-0.1087	-2.03479	-0.1087	0.29571	-0.1087	0.28218				0.01633	-0.23499
-0.1127	-1.92577	-0.1127	-2.04036	-0.1127	0.29587	-0.1127	0.2808				0.01639	-0.23499
-0.1167	-1.93214	-0.1167	-2.04593	-0.1167	0.29497	-0.1167	0.28117				0.01644	-0.23507
-0.1207	-1.93373	-0.1207	-2.04195	-0.1207	0.29348	-0.1207	0.2799				0.0165	-0.23491
-0.1247	-1.93691	-0.1247	-2.0515	-0.1247	0.29406	-0.1247	0.28043				0.01656	-0.23499
-0.1287	-1.92975	-0.1287	-2.05469	-0.1287	0.29359	-0.1287	0.28011				0.01661	-0.23483
-0.1327	-1.94089	-0.1327	-2.05469	-0.1327	0.29348	-0.1327	0.27985				0.01667	-0.23491
	-1.94169		-2.06026		0.29263		0.27916				0.01672	-0.23483
	-1.94885		-2.06503		0.29295		0.27868				0.01678	-0.23507
	-1.94964		-2.06423		0.29173		0.27794				0.01683	-0.23499
	-1.95203		-2.0714		0.29215		0.27815				0.01689	-0.23483
	-1.95681		-2.07538		0.292		0.27831				0.01694	-0.23539
	-1.95681		-2.07299		0.29258		0.27804				0.017	-0.23499
	-1.96238		-2.07776		0.29274		0.27794				0.01706	-0.23515
	-1.96556		-2.08095		0.2921		0.27863				0.01711	-0.23491
	-1.96238		-2.07617		0.29104		0.27682				0.01717	-0.23507
	-1.96715		-2.08492		0.29099		0.27719				0.01722	-0.23499
	-1.97033		-2.09129		0.29067		0.27751				0.01728	-0.23499
	-1.97113		-2.0889		0.28998		0.27645				0.01733	-0.23491
	-1.96874		-2.09129		0.28913		0.27624				0.01739	-0.23499
	-1.9767		-2.09766		0.28993		0.27619				0.01744	-0.23515
	-1.9767		-2.09368		0.28902		0.27587				0.0175	-0.23523
	-1.98068		-2.09925		0.28913		0.27576				0.01756	-0.23523
	-1.98466		-2.10641		0.28849		0.27672				0.01761	-0.23507
	-1.98307		-2.09925		0.28796		0.27534				0.01767	-0.23571
	-1.98704		-2.10721		0.28844		0.27502				0.01772	-0.23579
	-1.98784		-2.1088		0.28727		0.27539				0.01778	-0.23499
	-1.98864		-2.10721		0.2878		0.27391				0.01783	-0.23491
	-1.99023		-2.11039		0.28722		0.27401				0.01789	-0.23515
	-1.9958		-2.11516		0.28674		0.27385				0.01794	-0.23555
	-1.9958		-2.11119		0.28717		0.27406				0.018	-0.23507
	-1.9958		-2.11994		0.28563		0.27385				0.01806	-0.23491
	-2.00137		-2.11994		0.28611		0.27316				0.01811	-0.23507
	-2.00296		-2.11994		0.2868		0.27327				0.01817	-0.23523
	-2.00455		-2.12471		0.28558		0.27337				0.01822	-0.23499
	-2.00773		-2.12471		0.28505		0.27274				0.01828	-0.23507
	-2.00455		-2.12392		0.28574		0.27263				0.01833	-0.23515
	-2.00694		-2.13347		0.28398		0.27311				0.01839	-0.23499
	-2.01171		-2.13506		0.28393		0.27253				0.01844	-0.23507
	-2.01171		-2.13267		0.2834		0.27263				0.0185	-0.23515
	-2.01012		-2.13426		0.28324		0.2712				0.01856	-0.23499
	-2.01569		-2.13426		0.28388		0.27131				0.01861	-0.23523
	-2.0149		-2.13824		0.28367		0.27162				0.01867	-0.23515
	-2.02285		-2.14063		0.28276		0.27077				0.01872	-0.23515
	-2.02445		-2.14461		0.28446		0.27014				0.01878	-0.23539
	-2.02365		-2.14461		0.28112		0.2703				0.01883	-0.23491
	-2.02285		-2.14859		0.28133		0.27088				0.01889	-0.23475
	-2.02843		-2.15097		0.28202		0.2704				0.01894	-0.23531
	-2.02763		-2.15097		0.28186		0.26934				0.019	-0.23499
	-2.03161		-2.15097		0.28107		0.2694				0.01906	-0.23515
	-2.03797		-2.15575		0.28181		0.26918				0.01911	-0.23483
	-2.03638		-2.15336		0.27921		0.2686				0.01917	-0.23523
	-2.03797		-2.16052		0.27974		0.26849				0.01922	-0.23539
	-2.04116		-2.16211		0.28043		0.26871				0.01928	-0.23523
	-2.04036		-2.16211		0.27985		0.26775				0.01933	-0.23539
	-2.04832		-2.1653		0.27953		0.26738				0.01939	-0.23547
	-2.04673		-2.16928		0.27719		0.2678				0.01944	-0.23507
											0.0195	-0.23499
											0.01956	-0.23515
											0.01961	-0.23523
											0.01967	-0.23587
											0.01972	-0.23507
											0.01978	-0.23523
											0.01983	-0.23539
											0.01989	-0.23515
											0.01994	-0.23523
											0.02	-0.23515
											0.02006	-0.23507
											0.02011	-0.23531
											0.02017	-0.23499
											0.02022	-0.23499
											0.02028	-0.23539
											0.02033	-0.23507
											0.02039	-0.23499
											0.02044	-0.23491
											0.0205	-0.23499
											0.02056	-0.23571
											0.02061	-0.23467
											0.02067	-0.23571
											0.02072	-0.23531
											0.02078	-0.23491
											0.02083	-0.23547
											0.02089	-0.23507
											0.02094	-0.23539
											0.021	-0.23579
											0.02106	-0.23515
											0.02111	-0.23539
											0.02117	-0.23571
											0.02122	-0.23547
											0.02128	-0.23523
											0.02133	-0.23539
											0.02139	-0.23515
											0.02144	-0.23515
											0.0215	-0.23555
											0.02156	-0.23531
											0.02161	-0.23483
											0.02167	-0.23483
											0.02172	-0.23515
											0.02178	-0.23507
											0.02183	-0.23491
											0.02189	-0.23539
											0.02194	-0.23531
											0.022	-0.23515
											0.02206	-0.23515
											0.02211	-0.23523
											0.02217	-0.23507
											0.02222	-0.23547
											0.02228	-0.23515
											0.02233	-0.23587
											0.02239	-0.23555
											0.02244	-0.23531
											0.0225	-0.23555
											0.02256	-0.23523
											0.02261	-0.23507
											0.02267	-0.23563
											0.02272	-0.23563
											0.02278	-0.23531
											0.02283	-0.23539
											0.02289	-0.23523
											0.02294	-0.23523
											0.023	-0.23531
											0.02306	-0.23547
											0.02311	-0.23603
											0.02317	-0.23539
											0.02322	-0.23571
											0.02328	-0.23555
											0.02333	-0.23539
											0.02339	-0.23555
											0.02344	-0.23523
											0.0235	-0.23515
											0.02356	-0.23587
											0.02361	-0.23507
											0.02367	-0.23571
											0.02372	-0.23547
											0.02378	-0.23515
											0.02383	-0.23515
											0.02389	-0.23539
											0.02394	-0.23571
											0.024	-0.23547
											0.02406	-0.23499
											0.02411	-0.23555
											0.02417	-0.23539
											0.02422	-0.23539
											0.02428	-0.23539
											0.02433	-0.23539
											0.02439	-0.23499
											0.02444	-0.23483
											0.0245	-0.23571
											0.02456	-0.23547
											0.02461	-0.23523
											0.02467	-0.23507
											0.02472	-0.23507
											0.02478	-0.23515
											0.02483	-0.23547
											0.02489	-0.23579
											0.02494	-0.23579
											0.025	-0.23571
											0.02506	-0.23515
											0.02511	-0.23515
											0.02517	-0.23499
											0.02522	-0.23491
											0.02528	-0.23563
											0.02533	-0.23539
											0.02539	-0.23523
											0.02544	-0.23523
											0.0255	-0.23563
											0.02556	-0.23547
											0.02561	-0.23507
											0.02567	-0.23523
											0.02572	-0.23523
											0.02578	-0.23547
											0.02583	-0.23579
											0.02589	-0.23507
											0.02594	-0.23555
											0.026	-0.23579
											0.02606	-0.23507
											0.02611	-0.23555
											0.02617	-0.23547
											0.02622	-0.23555
											0.02628	-0.23531
											0.02633	-0.23523
											0.02639	-0.23539
											0.02644	-0.23587
											0.0265	-0.23507
											0.02656	-0.23547
											0.02661	-0.23555
											0.02667	-0.23539
											0.02672	-0.23523
											0.02678	-0.23507
											0.02683	-0.23563
											0.02689	-0.23555
											0.02694	-0.23507
											0.027	-0.23571
											0.02706	-0.23507
											0.02711	-0.23555
											0.02717	-0.23571
											0.02722	-0.23579
											0.02728	-0.23555
											0.02733	-0.23555
											0.02739	-0.23539
											0.02744	-0.23523
											0.0275	-0.23555
											0.02756	-0.23563
											0.02761	-0.23547
											0.02767	-0.23587
											0.02772	-0.23507
											0.02778	-0.23539
											0.02783	-0.23547
											0.02789	-0.23531
											0.02794	-0.23571
											0.028	-0.23555
											0.02806	-0.23587
											0.02811	-0.23531
											0.02817	-0.23515
											0.02822	-0.23499
											0.02828	-0.23523
											0.02833	-0.23507
											0.02839	-0.23539
											0.02844	-0.23579
											0.0285	-0.23507
											0.02856	-0.23571
											0.02861	-0.23531
											0.02867	-0.23515
											0.02872	-0.23563
											0.02878	-0.23539
											0.02883	-0.23547
											0.02889	-0.23603
											0.02894	-0.23515
											0.029	-0.23579
											0.02906	-0.23555
											0.02911	-0.23539
											0.02917	-0.23563
											0.02922	-0.23531
											0.02928	-0.23563
											0.02933	-0.23579
											0.02939	-0.23499
											0.02944	-0.23563
											0.0295	-0.23531
											0.02956	-0.23539
											0.02961	-0.23579
											0.02967	-0.23563
											0.02972	-0.23539
											0.02978	-0.23563
											0.02983	-0.23531
											0.02989	-0.23507
											0.02994	-0.23563
											0.03	-0.23555
											0.03006	-0.23603
											0.03011	-0.23523
											0.03017	-0.23531
											0.03022	-0.23515
											0.03028	-0.23563
											0.03033	-0.23563
											0.03039	-0.23555
											0.03044	-0.23539
											0.0305	-0.23523
											0.03056	-0.23603
											0.03061	-0.23587
											0.03067	-0.23539
											0.03072	-0.23587
											0.03078	-0.23587
											0.03083	-0.23579
											0.03089	-0.23579
											0.03094	-0.23555
											0.031	-0.23587
											0.03106	-0.23539
											0.03111	-0.23555
											0.03117	-0.23555
											0.03122	-0.23531
											0.03128	-0.23531
											0.03133	-0.23555
											0.03139	-0.23539
											0.03144	-0.23603
											0.0315	-0.23547
											0.03156	-0.23539
											0.03161	-0.23603
											0.03167	-0.23531
											0.03172	-0.23547
											0.03178	-0.23603
											0.03183	-0.23547
											0.03189	-0.23531
											0.03194	-0.23531
											0.032	-0.23579
											0.03206	-0.23571
											0.03211	-0.23571
											0.03217	-0.23547
											0.03222	-0.23523
											0.03228	-0.23555
											0.03233	-0.23507
											0.03239	-0.23587
											0.03244	-0.23555
											0.0325	-0.23555
											0.03256	-0.23555
											0.03261	-0.23563
											0.03267	-0.23547
											0.03272	-0.23515
											0.03278	-0.23531
											0.03283	-0.23555
											0.03289	-0.23555
											0.03294	-0.23547
											0.033	-0.23499
											0.03306	-0.23555
											0.03311	-0.23515
											0.03317	-0.23547
											0.03322	-0.23547
											0.03328	-0.23547
											0.03333	-0.23547
											0.03339	-0.23547
											0.03344	-0.23563
											0.0335	-0.23539
											0.03356	-0.23523
											0.03361	-0.23563
											0.03367	-0.23563
											0.03372	-0.23539
											0.03378	-0.23507
											0.03383	-0.23555
											0.03389	-0.23531
											0.03394	-0.23523
											0.034	-0.23515
											0.03406	-0.23523
											0.03411	-0.23571
											0.03417	-0.23547
											0.03422	-0.23539
											0.03428	-0.23531
											0.03433	-0.23531
											0.03439	-0.23539
											0.03444	-0.23555
											0.0345	-0.23555
											0.03456	-0.23539
											0.03461	-0.23571
											0.03467	-0.23523
											0.03472	-0.23531
											0.03478	-0.23579
											0.03483	-0.23539
											0.03489	-0.23595
											0.03494	-0.23555
											0.035	-0.23563
											0.03506	-0.23563
											0.03511	-0.23579
											0.03517	-0.23571
											0.03522	-0.23547
											0.03528	-0.23611
											0.03533	-0.23611
											0.03539	-0.23547
											0.03544	-0.23531
											0.0355	-0.23547
											0.03556	-0.23555
											0.03561	-0.23555
											0.03567	-0.23539
											0.03572	-0.23587
											0.03578	-0.23547
											0.03583	-0.23523
											0.03589	-0.23555
											0.03594	-0.23555
											0.036	-0.23547
											0.03606	-0.23539
											0.03611	-0.23555
											0.03617	-0.23563
											0.03622	-0.23547
											0.03628	-0.23547
											0.03633	-0.23555
											0.03639	-0.23579
											0.03644	-0.23515
											0.0365	-0.23563
											0.03656	-0.23555
											0.03661	-0.23579
											0.03667	-0.23579
											0.03672	-0.23523
											0.03678	-0.23571
											0.03683	-0.23523
											0.03689	-0.23563
											0.03694	-0.23587
											0.037	-0.23547
											0.03706	-0.23547
											0.03711	-0.23587
											0.03717	-0.23579
											0.03722	-0.23571
											0.03728	-0.23579
											0.03733	-0.23531
											0.03739	-0.23603
											0.03744	-0.23587
											0.0375	-0.23595
											0.03756	-0.23539
											0.03761	-0.23603
											0.03767	-0.23595
											0.03772	-0.23595
											0.03778	-0.23563
											0.03783	-0.23587
											0.03789	-0.23579
											0.03794	-0.23547
											0.038	-0.23531
											0.03806	-0.23523
											0.03811	-0.23539
											0.03817	-0.23579
											0.03822	-0.23595
											0.03828	-0.23579
											0.03833	-0.23547
											0.03839	-0.23603
											0.03844	-0.23571
											0.0385	-0.23555
											0.03856	-0.23563
											0.03861	-0.23579
											0.03867	-0.23587
											0.03872	-0.23587
											0.03878	-0.23611
											0.03883	-0.23579
											0.03889	-0.23595
											0.03894	-0.23619
											0.039	-0.23595
											0.03906	-0.23626
											0.03911	-0.23619
											0.03917	-0.23603
											0.03922	-0.23563
											0.03928	-0.23587
											0.03933	-0.23587
											0.03939	-0.23579
											0.03944	-0.23547
											0.0395	-0.23571
											0.03956	-0.23587
											0.03961	-0.23571
											0.03967	-0.23587
											0.03972	-0.23555
											0.03978	-0.23587
											0.03983	-0.23587
											0.03989	-0.23571
											0.03994	-0.23571
											0.04	-0.23555
											0.04006	-0.23603
											0.04011	-0.23555
											0.04017	-0.23587
											0.04022	-0.23571
											0.04028	-0.23531
											0.04033	-0.23587
											0.04039	-0.23603
											0.04044	-0.23563
											0.0405	-0.23587
											0.04056	-0.23563
											0.04061	-0.23539
											0.04067	-0.23579
											0.04072	-0.23595
											0.04078	-0.23587
											0.04083	-0.23539
											0.04089	-0.23547
											0.04094	-0.23587
											0.041	-0.23571
											0.04106	-0.23531
											0.04111	-0.23579
											0.04117	-0.23603
											0.04122	-0.23547
											0.04128	-0.23579
											0.04133	-0.23571
											0.04139	-0.23539
											0.04144	-0.23563
											0.0415	-0.23619
											0.04156	-0.23634
											0.04161	-0.23571
											0.04167	-0.23571
											0.04172	-0.23595
											0.04178	-0.23579
											0.04183	-0.23563
											0.04189	-0.23579
											0.04194	-0.23595
											0.042	-0.23595
											0.04206	-0.23611
											0.04211	-0.23611
											0.04217	-0.23555
											0.04222	-0.23547
											0.04228	-0.23587
											0.04233	-0.23603
											0.04239	-0.23579
											0.04244	-0.23587
											0.0425	-0.23587
											0.04256	-0.23603
											0.04261	-0.23587
											0.04267	-0.23619
											0.04272	-0.23571
											0.04278	-0.23619
											0.04283	-0.23587
											0.04289	-0.23571
											0.04294	-0.23611
											0.043	-0.23587
											0.04306	-0.23571
											0.04311	-0.23579
											0.04317	-0.23571
											0.04322	-0.23555
											0.04328	-0.23587
											0.04333	-0.23587
											0.04339	-0.23579
											0.04344	-0.23579
											0.0435	-0.23555
											0.04356	-0.23579
											0.04361	-0.23539
											0.04367	-0.23603
											0.04372	-0.23515
											0.04378	-0.23587
											0.04383	-0.23571
											0.04389	-0.23595
											0.04394	-0.23587
											0.044	-0.23595
											0.04406	-0.23603
											0.04411	-0.23603
											0.04417	-0.23595
											0.04422	-0.23523
											0.04428	-0.23587
											0.04433	-0.23619
											0.04439	-0.23571
											0.04444	-0.23547
											0.0445	-0.23611
											0.04456	-0.23587
											0.04461	-0.23579
											0.04467	-0.23579
											0.04472	-0.23603
											0.04478	-0.23587
											0.04483	-0.23555
											0.04489	-0.23555
											0.04494	-0.23619
											0.045	-0.23595
											0.04506	-0.23555
											0.04511	-0.23619
											0.04517	-0.23579
											0.04522	-0.23587
											0.04528	-0.23603
											0.04533	-0.23555
											0.04539	-0.23579
											0.04544	-0.23579
											0.0455	-0.23563
											0.04556	-0.23611
											0.04561	-0.23571
											0.04567	-0.23579
											0.04572	-0.23587
											0.04578	-0.23603
											0.04583	-0.23603
											0.04589	-0.23579
											0.04594	-0.23555
											0.046	-0.23547
											0.04606	-0.23587
											0.04611	-0.23587
											0.04617	-0.23571
											0.04622	-0.23587
											0.04628	-0.23547
											0.04633	-0.23587
											0.04639	-0.23579
											0.04644	-0.23587
											0.0465	-0.23579
											0.04656	-0.23595
											0.04661	-0.23587
											0.04667	-0.23555
											0.04672	-0.23563
											0.04678	-0.23563
											0.04683	-0.23587
											0.04689	-0.23587
											0.04694	-0.23579
											0.047	-0.23571
											0.04706	-0.23658
											0.04711	-0.23587
											0.04717	-0.23587
											0.04722	-0.23595
											0.04728	-0.23563
											0.04733	-0.23579
											0.04739	-0.23579
											0.04744	-0.23579
											0.0475	-0.23595
											0.04756	-0.23587
											0.04761	-0.23563
											0.04767	-0.23571
											0.04772	-0.23587
											0.04778	-0.23571
											0.04783	-0.23579
											0.04789	-0.23571
											0.04794	-0.23571
											0.048	-0.23587
											0.04806	-0.23579
											0.04811	-0.23531
											0.04817	-0.23603
											0.04822	-0.23539
											0.04828	-0.23579
											0.04833	-0.23555
											0.04839	-0.23579
											0.04844	-0.23547
											0.0485	-0.23539
											0.04856	-0.23595
											0.04861	-0.23579
											0.04867	-0.23611
											0.04872	-0.23587
											0.04878	-0.23571
											0.04883	-0.23523
											0.04889	-0.23571
											0.04894	-0.23571
											0.049	-0.23587
											0.04906	-0.23571
											0.04911	-0.23571
											0.04917	-0.23611
											0.04922	-0.23579
											0.04928	-0.23579
											0.04933	-0.23571
											0.04939	-0.23595
											0.04944	-0.23587
											0.0495	-0.23555
											0.04956	-0.23563
											0.04961	-0.23571
											0.04967	-0.23595
											0.04972	-0.23626
											0.04978	-0.23587
											0.04983	-0.23547
											0.04989	-0.23555
											0.04994	-0.23587
											0.05	-0.23619
											0.05006	-0.23595
											0.05011	-0.23603
											0.05017	-0.23579
											0.05022	-0.23603
											0.05028	-0.23603
											0.05033	-0.23642
											0.05039	-0.23642
											0.05044	-0.23626
											0.0505	-0.23619
											0.05056	-0.23626
											0.05061	-0.23579
											0.05067	-0.23579
											0.05072	-0.23587
											0.05078	-0.23587
											0.05083	-0.23563
											0.05089	-0.23619
											0.05094	-0.23626
											0.051	-0.23587
											0.05106	-0.23595
											0.05111	-0.23587
											0.05117	-0.23587
											0.05122	-0.23611
											0.05128	-0.23619
											0.05133	-0.23619
											0.05139	-0.23611
											0.05144	-0.23571
											0.0515	-0.23619
											0.05156	-0.23587
											0.05161	-0.23595
											0.05167	-0.23611
											0.05172	-0.23603
											0.05178	-0.23579
											0.05183	-0.23571
											0.05189	-0.23587
											0.05194	-0.23595
											0.052	-0.23547
											0.05206	-0.23587
											0.05211	-0.23555
											0.05217	-0.23555
											0.05222	-0.23579
											0.05228	-0.23603
											0.05233	-0.23587
											0.05239	-0.23587
											0.05244	-0.23595
											0.0525	-0.23595
											0.05256	-0.23579
											0.05261	-0.23603
											0.05267	-0.23626
											0.05272	-0.23595
											0.05278	-0.23579
											0.05283	-0.23579
											0.05289	-0.23563
											0.05294	-0.23563
											0.053	-0.23555
											0.05306	-0.23603
											0.05311	-0.23571
											0.05317	-0.23595
											0.05322	-0.23603
											0.05328	-0.23563
											0.05333	-0.23571
											0.05339	-0.23626
											0.05344	-0.23619
											0.0535	-0.23571
											0.05356	-0.23595
											0.05361	-0.23603
											0.05367	-0.23626
											0.05372	-0.23611
											0.05378	-0.23587
											0.05383	-0.23571
											0.05389	-0.2365
											0.05394	-0.23595
											0.054	-0.23563
											0.05406	-0.23634
											0.05411	-0.23595
											0.05417	-0.23626
											0.05422	-0.23619
											0.05428	-0.23642
											0.05433	-0.23603
											0.05439	-0.23603
											0.05444	-0.23619
											0.0545	-0.23587
											0.05456	-0.23626
											0.05461	-0.23603
											0.05467	-0.23603
											0.05472	-0.23587
											0.05478	-0.23634
											0.05483	-0.2365
											0.05489	-0.23587
											0.05494	-0.23619
											0.055	-0.23603
											0.05506	-0.23595
											0.05511	-0.23603
											0.05517	-0.23619
											0.05522	-0.23563
											0.05528	-0.23595
											0.05533	-0.23658
											0.05539	-0.23571
											0.05544	-0.23571
											0.0555	-0.23587
											0.05556	-0.23595
											0.05561	-0.23587
											0.05567	-0.23603
											0.05572	-0.23603
											0.05578	-0.23603
											0.05583	-0.23579
											0.05589	-0.23603
											0.05594	-0.23587
											0.056	-0.23595
											0.05606	-0.23603
											0.05611	-0.23642
											0.05617	-0.23563
											0.05622	-0.23603
											0.05628	-0.23587
											0.05633	-0.23619
											0.05639	-0.23626
											0.05644	-0.23571
											0.0565	-0.23595
											0.05656	-0.23587
											0.05661	-0.23634
											0.05667	-0.23611
											0.05672	-0.23587
											0.05678	-0.23587
											0.05683	-0.23579
											0.05689	-0.23571
											0.05694	-0.23587
											0.057	-0.23587
											0.05706	-0.23603
											0.05711	-0.23619
											0.05717	-0.23603
											0.05722	-0.23619
											0.05728	-0.23626
											0.05733	-0.23603
											0.05739	-0.2369
											0.05744	-0.23603
											0.0575	-0.23619
											0.05756	-0.23579
											0.05761	-0.23587
											0.05767	-0.23595
											0.05772	-0.23563
											0.05778	-0.23666
											0.05783	-0.23611
											0.05789	-0.23603
											0.05794	-0.23619
											0.058	-0.23587
											0.05806	-0.23626
											0.05811	-0.23587
											0.05817	-0.23587
											0.05822	-0.23587
											0.05828	-0.23611
											0.05833	-0.23626
											0.05839	-0.23611
											0.05844	-0.23587
											0.0585	-0.23674
											0.05856	-0.23587
											0.05861	-0.23611
											0.05867	-0.23611
											0.05872	-0.23611
											0.05878	-0.23587
											0.05883	-0.23595
											0.05889	-0.23611
											0.05894	-0.23595
											0.059	-0.23555
											0.05906	-0.2365
											0.05911	-0.23595
											0.05917	-0.23571
											0.05922	-0.23595
											0.05928	-0.23611
											0.05933	-0.23579
											0.05939	-0.23603
											0.05944	-0.23587
											0.0595	-0.23611
											0.05956	-0.23587
											0.05961	-0.23658
											0.05967	-0.23626
											0.05972	-0.23595
											0.05978	-0.23611
											0.05983	-0.23595
											0.05989	-0.23611
											0.05994	-0.23611
											0.06	-0.23611
											0.06006	-0.23642
											0.06011	-0.23579
											0.06017	-0.23611
											0.06022	-0.23595
											0.06028	-0.23603
											0.06033	-0.23634
											0.06039	-0.23626
											0.06044	-0.23603
											0.0605	-0.23626
											0.06056	-0.23611
											0.06061	-0.23658
											0.06067	-0.23603
											0.06072	-0.23587
											0.06078	-0.23563
											0.06083	-0.23587
											0.06089	-0.23595
											0.06094	-0.23603
											0.061	-0.23595
											0.06106	-0.23603
											0.06111	-0.23611
											0.06117	-0.23587
											0.06122	-0.23571
											0.06128	-0.23611
											0.06133	-0.23579
											0.06139	-0.23579
											0.06144	-0.23626
											0.0615	-0.2365
											0.06156	-0.23595
											0.06161	-0.23587
											0.06167	-0.23642
											0.06172	-0.23603
											0.06178	-0.23611
											0.06183	-0.23587
											0.06189	-0.23595
											0.06194	-0.23611
											0.062	-0.23619
											0.06206	-0.23626
											0.06211	-0.23611
											0.06217	-0.23587
											0.06222	-0.23619
											0.06228	-0.23611
											0.06233	-0.23587
											0.06239	-0.23642
											0.06244	-0.23626
											0.0625	-0.23579
											0.06256	-0.23603
											0.06261	-0.23595
											0.06267	-0.23658
											0.06272	-0.23634
											0.06278	-0.23603
											0.06283	-0.23603
											0.06289	-0.23603
											0.06294	-0.2365
											0.063	-0.23619
											0.06306	-0.23595
											0.06311	-0.23642
											0.06317	-0.23626
											0.06322	-0.23571
											0.06328	-0.23626
											0.06333	-0.23595
											0.06339	-0.23611
											0.06344	-0.23579
											0.0635	-0.23603
											0.06356	-0.23619
											0.06361	-0.23563
											0.06367	-0.23603
											0.06372	-0.23619
											0.06378	-0.23579
											0.06383	-0.23603
											0.06389	-0.23626
											0.06394	-0.23571
											0.064	-0.23642
											0.06406	-0.23626
											0.06411	-0.23595
											0.06417	-0.23603
											0.06422	-0.23595
											0.06428	-0.23619
											0.06433	-0.23611
											0.06439	-0.23587
											0.06444	-0.23611
											0.0645	-0.23603
											0.06456	-0.23579
											0.06461	-0.23603
											0.06467	-0.23595
											0.06472	-0.23603
											0.06478	-0.23619
											0.06483	-0.23587
											0.06489	-0.23571
											0.06494	-0.23579
											0.065	-0.23579
											0.06506	-0.23642
											0.06511	-0.23619
											0.06517	-0.23595
											0.06522	-0.23619
											0.06528	-0.23595
											0.06533	-0.23611
											0.06539	-0.23595
											0.06544	-0.23587
											0.0655	-0.2365
											0.06556	-0.23603
											0.06561	-0.23595
											0.06567	-0.23603
											0.06572	-0.23603
											0.06578	-0.23587
											0.06583	-0.2365
											0.06589	-0.23603
											0.06594	-0.23611
											0.066	-0.23626
											0.06606	-0.23626
											0.06611	-0.23611
											0.06617	-0.23626
											0.06622	-0.23642
											0.06628	-0.23619
											0.06633	-0.23634
											0.06639	-0.23595
											0.06644	-0.23619
											0.0665	-0.23611
											0.06656	-0.23611
											0.06661	-0.23563
											0.06667	-0.23587
											0.06672	-0.23619
											0.06678	-0.23595
											0.06683	-0.23619
											0.06689	-0.23587
											0.06694	-0.23587
											0.067	-0.23642
											0.06706	-0.23642
											0.06711	-0.23619
											0.06717	-0.23619
											0.06722	-0.23603
											0.06728	-0.23595
											0.06733	-0.23634
											0.06739	-0.23587
											0.06744	-0.23587
											0.0675	-0.23634
											0.06756	-0.23603
											0.06761	-0.23634
											0.06767	-0.23579
											0.06772	-0.23595
											0.06778	-0.23619
											0.06783	-0.23587
											0.06789	-0.23634
											0.06794	-0.23571
											0.068	-0.23571
											0.06806	-0.23595
											0.06811	-0.23595
											0.06817	-0.23555
											0.06822	-0.23611
											0.06828	-0.23595
											0.06833	-0.23579
											0.06839	-0.23555
											0.06844	-0.23579
											0.0685	-0.23642
											0.06856	-0.23587
											0.06861	-0.23595
											0.06867	-0.23579
											0.06872	-0.23611
											0.06878	-0.23626
											0.06883	-0.23603
											0.06889	-0.23626
											0.06894	-0.23626
											0.069	-0.23626
											0.06906	-0.23595
											0.06911	-0.23626
											0.06917	-0.23626
											0.06922	-0.23595
											0.06928	-0.23626
											0.06933	-0.23619
											0.06939	-0.23587
											0.06944	-0.23547
											0.0695	-0.23642
											0.06956	-0.23626
											0.06961	-0.23634
											0.06967	-0.23595
											0.06972	-0.23603
											0.06978	-0.23579
											0.06983	-0.23611
											0.06989	-0.23595
											0.06994	-0.23611
											0.07	-0.23595
											0.07006	-0.23642
											0.07011	-0.23619
											0.07017	-0.23571
											0.07022	-0.23611
											0.07028	-0.23619
											0.07033	-0.23579
											0.07039	-0.23611
											0.07044	-0.23611
											0.0705	-0.23611
											0.07056	-0.23587
											0.07061	-0.23603
											0.07067	-0.23611
											0.07072	-0.23626
											0.07078	-0.23626
											0.07083	-0.23619
											0.07089	-0.23626
											0.07094	-0.23579
											0.071	-0.23603
											0.07106	-0.23603
											0.07111	-0.2365
											0.07117	-0.23603
											0.07122	-0.23587
											0.07128	-0.23634
											0.07133	-0.23682
											0.07139	-0.23611
											0.07144	-0.23611
											0.0715	-0.23595
											0.07156	-0.23603
											0.07161	-0.23626
											0.07167	-0.23587
											0.07172	-0.23619
											0.07178	-0.23626
											0.07183	-0.23619
											0.07189	-0.23611
											0.07194	-0.23642
											0.072	-0.23595
											0.07206	-0.23603
											0.07211	-0.23595
											0.07217	-0.23595
											0.07222	-0.23587
											0.07228	-0.23642
											0.07233	-0.23611
											0.07239	-0.23587
											0.07244	-0.23603
											0.0725	-0.23619
											0.07256	-0.23587
											0.07261	-0.23626
											0.07267	-0.23619
											0.07272	-0.23611
											0.07278	-0.23658
											0.07283	-0.23626
											0.07289	-0.23658
											0.07294	-0.23611
											0.073	-0.23619
											0.07306	-0.23579
											0.07311	-0.23619
											0.07317	-0.23658
											0.07322	-0.23611
											0.07328	-0.23587
											0.07333	-0.23626
											0.07339	-0.23619
											0.07344	-0.23658
											0.0735	-0.23603
											0.07356	-0.23587
											0.07361	-0.23611
											0.07367	-0.23626
											0.07372	-0.23619
											0.07378	-0.23634
											0.07383	-0.23626
											0.07389	-0.23603
											0.07394	-0.23587
											0.074	-0.23626
											0.07406	-0.23595
											0.07411	-0.23626
											0.07417	-0.23634
											0.07422	-0.23611
											0.07428	-0.23547
											0.07433	-0.23619
											0.07439	-0.23587
											0.07444	-0.23587
											0.0745	-0.23587
											0.07456	-0.23626
											0.07461	-0.23587
											0.07467	-0.23579
											0.07472	-0.23595
											0.07478	-0.23611
											0.07483	-0.23634
											0.07489	-0.23611
											0.07494	-0.23626
											0.075	-0.23642
											0.07506	-0.23619
											0.07511	-0.23603
											0.07517	-0.23611
											0.07522	-0.23626
											0.07528	-0.23611
											0.07533	-0.23634
											0.07539	-0.23626
											0.07544	-0.23642
											0.0755	-0.23626
											0.07556	-0.23626
											0.07561	-0.23634
											0.07567	-0.23642
											0.07572	-0.23611
											0.07578	-0.23626
											0.07583	-0.23611
											0.07589	-0.23611
											0.07594	-0.23611
											0.076	-0.23619
											0.07606	-0.23626
											0.07611	-0.23634
											0.07617	-0.23619
											0.07622	-0.23626
											0.07628	-0.23603
											0.07633	-0.23626
											0.07639	-0.23611
											0.07644	-0.23603
											0.0765	-0.2365
											0.07656	-0.23634
											0.07661	-0.23634
											0.07667	-0.23626
											0.07672	-0.2365
											0.07678	-0.2365
											0.07683	-0.23626
											0.07689	-0.2365
											0.07694	-0.23626
											0.077	-0.23666
											0.07706	-0.23682
											0.07711	-0.2369
											0.07717	-0.23674
											0.07722	-0.23626
											0.07728	-0.23658
											0.07733	-0.23595
											0.07739	-0.23611
											0.07744	-0.2365
											0.0775	-0.23642
											0.07756	-0.23626
											0.07761	-0.23666
											0.07767	-0.23634
											0.07772	-0.23626
											0.07778	-0.23682
											0.07783	-0.23603
											0.07789	-0.23626
											0.07794	-0.23603
											0.078	-0.23603
											0.07806	-0.23634
											0.07811	-0.23587
											0.07817	-0.2365
											0.07822	-0.23642
											0.07828	-0.23603
											0.07833	-0.23619
											0.07839	-0.23642
											0.07844	-0.23666
											0.0785	-0.23626
											0.07856	-0.23666
											0.07861	-0.23698
											0.07867	-0.2365
											0.07872	-0.23666
											0.07878	-0.2365
											0.07883	-0.23626
											0.07889	-0.23619
											0.07894	-0.23642
											0.079	-0.23642
											0.07906	-0.23626
											0.07911	-0.23587
											0.07917	-0.23571
											0.07922	-0.23634
											0.07928	-0.23634
											0.07933	-0.23634
											0.07939	-0.23642
											0.07944	-0.23619
											0.0795	-0.23666
											0.07956	-0.23619
											0.07961	-0.23587
											0.07967	-0.23595
											0.07972	-0.23595
											0.07978	-0.23626
											0.07983	-0.23626
											0.07989	-0.23626
											0.07994	-0.23642
											0.08	-0.23611
											0.08006	-0.23634
											0.08011	-0.23658
											0.08017	-0.23634
											0.08022	-0.23626
											0.08028	-0.23642
											0.08033	-0.2365
											0.08039	-0.23658
											0.08044	-0.23619
											0.0805	-0.23611
											0.08056	-0.2365
											0.08061	-0.23611
											0.08067	-0.23658
											0.08072	-0.23626
											0.08078	-0.23611
											0.08083	-0.23674
											0.08089	-0.23603
											0.08094	-0.2365
											0.081	-0.23611
											0.08106	-0.23626
											0.08111	-0.23603
											0.08117	-0.23619
											0.08122	-0.23642
											0.08128	-0.23658
											0.08133	-0.23634
											0.08139	-0.23603
											0.08144	-0.23674
											0.0815	-0.23626
											0.08156	-0.23658
											0.08161	-0.23619
											0.08167	-0.23603
											0.08172	-0.23642
											0.08178	-0.23626
											0.08183	-0.23611
											0.08189	-0.23642
											0.08194	-0.23658
											0.082	-0.23611
											0.08206	-0.2365
											0.08211	-0.23658
											0.08217	-0.23658
											0.08222	-0.23682
											0.08228	-0.23611
											0.08233	-0.23603
											0.08239	-0.2369
											0.08244	-0.23658
											0.0825	-0.23634
											0.08256	-0.23626
											0.08261	-0.23634
											0.08267	-0.23611
											0.08272	-0.23611
											0.08278	-0.23634
											0.08283	-0.23682
											0.08289	-0.23666
											0.08294	-0.2365
											0.083	-0.23634
											0.08306	-0.23658
											0.08311	-0.23619
											0.08317	-0.23619
											0.08322	-0.23642
											0.08328	-0.23658
											0.08333	-0.23619
											0.08339	-0.23634
											0.08344	-0.23603
											0.0835	-0.23634
											0.08356	-0.23634
											0.08361	-0.23619
											0.08367	-0.23642
											0.08372	-0.23619
											0.08378	-0.23611
											0.08383	-0.23619
											0.08389	-0.23626
											0.08394	-0.2365
											0.084	-0.23634
											0.08406	-0.2365
											0.08411	-0.23626
											0.08417	-0.23634
											0.08422	-0.23619
											0.08428	-0.23619
											0.08433	-0.23595
											0.08439	-0.23611
											0.08444	-0.23611
											0.0845	-0.23658
											0.08456	-0.23634
											0.08461	-0.23603
											0.08467	-0.23619
											0.08472	-0.23619
											0.08478	-0.23595
											0.08483	-0.23674
											0.08489	-0.23634
											0.08494	-0.23611
											0.085	-0.23658
											0.08506	-0.23634
											0.08511	-0.23634
											0.08517	-0.2369
											0.08522	-0.23642
											0.08528	-0.23619
											0.08533	-0.2365
											0.08539	-0.23642
											0.08544	-0.23634
											0.0855	-0.23626
											0.08556	-0.23634
											0.08561	-0.23634
											0.08567	-0.23619
											0.08572	-0.23619
											0.08578	-0.23603
											0.08583	-0.23619
											0.08589	-0.2369
											0.08594	-0.23642
											0.086	-0.23619
											0.08606	-0.23642
											0.08611	-0.23626
											0.08617	-0.23642
											0.08622	-0.23674
											0.08628	-0.23611
											0.08633	-0.23658
											0.08639	-0.23642
											0.08644	-0.23619
											0.0865	-0.23642
											0.08656	-0.2365
											0.08661	-0.23674
											0.08667	-0.23666
											0.08672	-0.23698
											0.08678	-0.23619
											0.08683	-0.2365
											0.08689	-0.23634
											0.08694	-0.23642
											0.087	-0.23619
											0.08706	-0.23634
											0.08711	-0.23634
											0.08717	-0.23642
											0.08722	-0.23642
											0.08728	-0.23674
											0.08733	-0.23642
											0.08739	-0.23674
											0.08744	-0.23658
											0.0875	-0.23658
											0.08756	-0.23658
											0.08761	-0.23642
											0.08767	-0.23658
											0.08772	-0.23682
											0.08778	-0.23666
											0.08783	-0.23674
											0.08789	-0.23674
											0.08794	-0.2365
											0.088	-0.23634
											0.08806	-0.2365
											0.08811	-0.23682
											0.08817	-0.2365
											0.08822	-0.23658
											0.08828	-0.2369
											0.08833	-0.23634
											0.08839	-0.23666
											0.08844	-0.23642
											0.0885	-0.23666
											0.08856	-0.23658
											0.08861	-0.23634
											0.08867	-0.23682
											0.08872	-0.23658
											0.08878	-0.23666
											0.08883	-0.23642
											0.08889	-0.2365
											0.08894	-0.23619
											0.089	-0.23658
											0.08906	-0.2365
											0.08911	-0.2365
											0.08917	-0.23634
											0.08922	-0.23642
											0.08928	-0.23626
											0.08933	-0.2365
											0.08939	-0.23626
											0.08944	-0.23626
											0.0895	-0.2365
											0.08956	-0.23626
											0.08961	-0.23658
											0.08967	-0.23619
											0.08972	-0.23634
											0.08978	-0.23626
											0.08983	-0.23674
											0.08989	-0.2365
											0.08994	-0.23626
											0.09	-0.23658
											0.09006	-0.23658
											0.09011	-0.23666
											0.09017	-0.23658
											0.09022	-0.23682
											0.09028	-0.23706
											0.09033	-0.2365
											0.09039	-0.23595
											0.09044	-0.23634
											0.0905	-0.23658
											0.09056	-0.23626
											0.09061	-0.23674
											0.09067	-0.23674
											0.09072	-0.2365
											0.09078	-0.23674
											0.09083	-0.23603
											0.09089	-0.2365
											0.09094	-0.23619
											0.091	-0.23619
											0.09106	-0.23619
											0.09111	-0.23626
											0.09117	-0.23642
											0.09122	-0.23611
											0.09128	-0.23611
											0.09133	-0.23611
											0.09139	-0.23634
											0.09144	-0.23619
											0.0915	-0.23634
											0.09156	-0.23587
											0.09161	-0.23634
											0.09167	-0.23658
											0.09172	-0.23619
											0.09178	-0.23642
											0.09183	-0.23626
											0.09189	-0.23626
											0.09194	-0.23642
											0.092	-0.23666
											0.09206	-0.23658
											0.09211	-0.23619
											0.09217	-0.23619
											0.09222	-0.23626
											0.09228	-0.23626
											0.09233	-0.2365
											0.09239	-0.23626
											0.09244	-0.23674
											0.0925	-0.23634
											0.09256	-0.23626
											0.09261	-0.23611
											0.09267	-0.23674
											0.09272	-0.23626
											0.09278	-0.23619
											0.09283	-0.2365
											0.09289	-0.2365
											0.09294	-0.23634
											0.093	-0.23658
											0.09306	-0.23658
											0.09311	-0.23674
											0.09317	-0.23626
											0.09322	-0.23682
											0.09328	-0.23666
											0.09333	-0.23642
											0.09339	-0.23626
											0.09344	-0.23611
											0.0935	-0.23619
											0.09356	-0.23674
											0.09361	-0.23626
											0.09367	-0.23603
											0.09372	-0.23642
											0.09378	-0.23674
											0.09383	-0.2365
											0.09389	-0.23666
											0.09394	-0.2365
											0.094	-0.23642
											0.09406	-0.23634
											0.09411	-0.23682
											0.09417	-0.23642
											0.09422	-0.23658
											0.09428	-0.23642
											0.09433	-0.23595
											0.09439	-0.23619
											0.09444	-0.2365
											0.0945	-0.23666
											0.09456	-0.2365
											0.09461	-0.23658
											0.09467	-0.2365
											0.09472	-0.23626
											0.09478	-0.2365
											0.09483	-0.23626
											0.09489	-0.23666
											0.09494	-0.23674
											0.095	-0.23626
											0.09506	-0.23626
											0.09511	-0.23658
											0.09517	-0.23611
											0.09522	-0.23603
											0.09528	-0.23642
											0.09533	-0.23642
											0.09539	-0.23666
											0.09544	-0.2365
											0.0955	-0.23658
											0.09556	-0.23658
											0.09561	-0.2365
											0.09567	-0.23658
											0.09572	-0.23682
											0.09578	-0.23642
											0.09583	-0.23658
											0.09589	-0.23706
											0.09594	-0.23666
											0.096	-0.23666
											0.09606	-0.2369
											0.09611	-0.23658
											0.09617	-0.2365
											0.09622	-0.23682
											0.09628	-0.23682
											0.09633	-0.23666
											0.09639	-0.23634
											0.09644	-0.23658
											0.0965	-0.23666
											0.09656	-0.23666
											0.09661	-0.23619
											0.09667	-0.23666
											0.09672	-0.2365
											0.09678	-0.23666
											0.09683	-0.23642
											0.09689	-0.23619
											0.09694	-0.23674
											0.097	-0.23634
											0.09706	-0.23611
											0.09711	-0.23666
											0.09717	-0.23666
											0.09722	-0.23682
											0.09728	-0.23603
											0.09733	-0.23674
											0.09739	-0.2365
											0.09744	-0.23666
											0.0975	-0.23619
											0.09756	-0.23666
											0.09761	-0.23642
											0.09767	-0.23642
											0.09772	-0.23619
											0.09778	-0.23619
											0.09783	-0.23642
											0.09789	-0.2365
											0.09794	-0.23666
											0.098	-0.2365
											0.09806	-0.23658
											0.09811	-0.23642
											0.09817	-0.2365
											0.09822	-0.23642
											0.09828	-0.23642
											0.09833	-0.23658
											0.09839	-0.23634
											0.09844	-0.2365
											0.0985	-0.23666
											0.09856	-0.23642
											0.09861	-0.23674
											0.09867	-0.23666
											0.09872	-0.23634
											0.09878	-0.23642
											0.09883	-0.2365
											0.09889	-0.23634
											0.09894	-0.23658
											0.099	-0.23619
											0.09906	-0.23658
											0.09911	-0.23682
											0.09917	-0.23658
											0.09922	-0.2365
											0.09928	-0.23674
											0.09933	-0.23634
											0.09939	-0.2365
											0.09944	-0.23682
											0.0995	-0.23666
											0.09956	-0.23682
											0.09961	-0.23642
											0.09967	-0.23658
											0.09972	-0.2369
											0.09978	-0.23634
											0.09983	-0.23626
											0.09989	-0.23682
											0.09994	-0.23634
											0.1	-0.23611
											0.10006	-0.23658
											0.10011	-0.23674
											0.10017	-0.23658
											0.10022	-0.2369
											0.10028	-0.23658
											0.10033	-0.23658
											0.10039	-0.23666
											0.10044	-0.23634
											0.1005	-0.23642
											0.10056	-0.23642
											0.10061	-0.23634
											0.10067	-0.23634
											0.10072	-0.23658
											0.10078	-0.23658
											0.10083	-0.23674
											0.10089	-0.23626
											0.10094	-0.23674
											0.101	-0.23634
											0.10106	-0.23658
											0.10111	-0.23642
											0.10117	-0.23611
											0.10122	-0.23634
											0.10128	-0.23666
											0.10133	-0.23626
											0.10139	-0.2369
											0.10144	-0.2365
											0.1015	-0.23634
											0.10156	-0.23642
											0.10161	-0.23666
											0.10167	-0.23626
											0.10172	-0.23666
											0.10178	-0.23619
											0.10183	-0.23666
											0.10189	-0.23666
											0.10194	-0.23642
											0.102	-0.23666
											0.10206	-0.2365
											0.10211	-0.23666
											0.10217	-0.2365
											0.10222	-0.23666
											0.10228	-0.23634
											0.10233	-0.23642
											0.10239	-0.23619
											0.10244	-0.23658
											0.1025	-0.23619
											0.10256	-0.23666
											0.10261	-0.23626
											0.10267	-0.23634
											0.10272	-0.23674
											0.10278	-0.23634
											0.10283	-0.23642
											0.10289	-0.2365
											0.10294	-0.23642
											0.103	-0.2365
											0.10306	-0.2365
											0.10311	-0.2365
											0.10317	-0.2365
											0.10322	-0.23611
											0.10328	-0.2365
											0.10333	-0.2365
											0.10339	-0.2365
											0.10344	-0.2365
											0.1035	-0.23642
											0.10356	-0.23642
											0.10361	-0.23634
											0.10367	-0.23595
											0.10372	-0.2369
											0.10378	-0.2365
											0.10383	-0.23674
											0.10389	-0.23658
											0.10394	-0.23611
											0.104	-0.23642
											0.10406	-0.23634
											0.10411	-0.23634
											0.10417	-0.23658
											0.10422	-0.23658
											0.10428	-0.23626
											0.10433	-0.23658
											0.10439	-0.23666
											0.10444	-0.23658
											0.1045	-0.23658
											0.10456	-0.23666
											0.10461	-0.23634
											0.10467	-0.23682
											0.10472	-0.23642
											0.10478	-0.23642
											0.10483	-0.23634
											0.10489	-0.23634
											0.10494	-0.23658
											0.105	-0.23634
											0.10506	-0.23642
											0.10511	-0.23642
											0.10517	-0.23626
											0.10522	-0.23666
											0.10528	-0.23642
											0.10533	-0.23611
											0.10539	-0.23634
											0.10544	-0.23626
											0.1055	-0.23658
											0.10556	-0.23619
											0.10561	-0.23642
											0.10567	-0.23642
											0.10572	-0.2365
											0.10578	-0.23619
											0.10583	-0.23682
											0.10589	-0.23626
											0.10594	-0.23658
											0.106	-0.23626
											0.10606	-0.23682
											0.10611	-0.2365
											0.10617	-0.2365
											0.10622	-0.23634
											0.10628	-0.23619
											0.10633	-0.23666
											0.10639	-0.23658
											0.10644	-0.23698
											0.1065	-0.23634
											0.10656	-0.2365
											0.10661	-0.23611
											0.10667	-0.23642
											0.10672	-0.23595
											0.10678	-0.2365
											0.10683	-0.23658
											0.10689	-0.23626
											0.10694	-0.23634
											0.107	-0.23626
											0.10706	-0.23666
											0.10711	-0.2365
											0.10717	-0.2365
											0.10722	-0.23626
											0.10728	-0.23603
											0.10733	-0.23682
											0.10739	-0.23603
											0.10744	-0.23642
											0.1075	-0.23642
											0.10756	-0.23634
											0.10761	-0.23658
											0.10767	-0.2365
											0.10772	-0.23619
											0.10778	-0.23626
											0.10783	-0.23634
											0.10789	-0.23603
											0.10794	-0.2365
											0.108	-0.23603
											0.10806	-0.23634
											0.10811	-0.23642
											0.10817	-0.23634
											0.10822	-0.2365
											0.10828	-0.2365
											0.10833	-0.23634
											0.10839	-0.2365
											0.10844	-0.23642
											0.1085	-0.23626
											0.10856	-0.2365
											0.10861	-0.2365
											0.10867	-0.23634
											0.10872	-0.23619
											0.10878	-0.23674
											0.10883	-0.23642
											0.10889	-0.23658
											0.10894	-0.23674
											0.109	-0.23666
											0.10906	-0.23634
											0.10911	-0.23642
											0.10917	-0.23698
											0.10922	-0.23642
											0.10928	-0.2369
											0.10933	-0.2369
											0.10939	-0.23658
											0.10944	-0.2369
											0.1095	-0.23658
											0.10956	-0.23658
											0.10961	-0.2369
											0.10967	-0.23682
											0.10972	-0.23674
											0.10978	-0.2369
											0.10983	-0.23642
											0.10989	-0.23658
											0.10994	-0.23674
											0.11	-0.23626
											0.11006	-0.23682
											0.11011	-0.23634
											0.11017	-0.23634
											0.11022	-0.23682
											0.11028	-0.2365
											0.11033	-0.23626
											0.11039	-0.23658
											0.11044	-0.2365
											0.1105	-0.2365
											0.11056	-0.2369
											0.11061	-0.23626
											0.11067	-0.2369
											0.11072	-0.23642
											0.11078	-0.23611
											0.11083	-0.23619
											0.11089	-0.23658
											0.11094	-0.23666
											0.111	-0.23674
[truncated: 178,207 more rows]
